# Supplementary material for: In Vivo Characterization of the dia Biosynthetic Gene Cluster Reveals Diaporthinic Acid as Its Main Product
Source: J Fungi (Basel). 2026 Jun 1;12(6):402. doi: 10.3390/jof12060402 (PMC13301986; doi:10.3390/jof12060402)
Supplement: Supplementary file 1 [file jof-12-00402-s001.zip]

Archive with 8 entries (8 files):
- Supplemental_File_8_used_primers.xlsx
- Supplemental_File_7_MIC_assays.xlsx
- Supplemental_File_6_RTqPCR.xlsx
- Supplemental_File_4_GBK_A_oryzae.gbk
- Supplemental_File_3_GBK_A_nidulans.gbk
- Supplemental_File_2_GBK_T_reesei.gbk
- Supplemental_File_1_GBK_P_nalgiovense.gbk
- Supplemental_File_5_Figures_and_Tables.pdf
