# Supplementary material for: In Vivo Characterization of the dia Biosynthetic Gene Cluster Reveals Diaporthinic Acid as Its Main Product
Source: J Fungi (Basel). 2026 Jun 1;12(6):402. doi: 10.3390/jof12060402 (PMC13301986; doi:10.3390/jof12060402)
Supplement: Supplementary file 1 [file jof-12-00402-s001.zip › Supplemental_File_8_used_primers.xlsx]

## Sheet: Tabelle1
Primer name	Sequence (5'-3')	purpose
111742_fwd-AflII	CTTAAGCATGGCGTCCTCTTACGGCAC	cloning of pRP4-OE111742
111742_rev-SpeI	ACTAGTCTTAGAATACTAAACTCTTCGCCGC	cloning of pRP4-OE111742
PgpdA_fwd	GAGCTCTGTACAGTGACCGG	amplification of the 5' part of hph
hph_MR	CGTCAGGACATTGTTGGAGC	amplification of the 5' part of hph
hph_MF	GACCTGCCTGAAACCGAAC	amplification of the 3' part of hph
TtrpC_rev	AGGTCGAGTGGAGATGTGGAG	amplification of the 3' part of hph
81964_5fwd	CTTCATGCTGTGCAACAGAG	amplification of the 5'flank of dia1
81964_5rev-PgpdA	CCGGTCACTGTACAGAGCTCGTTTGTTCATTGTGTATGCGG	amplification of the 5'flank of dia1
81964_3fwd-TtrpC	CTCCACATCTCCACTCGACCTGTCGGTTCTCCAGTGTTTTTC	amplification of the 3'flank of dia1
81964_3rev	GACATTGATCGAGATCGAGAAG	amplification of the 3'flank of dia1
69625_5fwd	GGTTTTACGCTTCCGAACAG	amplification of the 5'flank of dia2
69625_5rev-hph	CCGGTCACTGTACAGAGCTCCCAGCAGAGTAGAATCCCTTG	amplification of the 5'flank of dia2
69625_3fwd-hph	CTCCACATCTCCACTCGACCTCGACATATTAGCTAGCTTCTAGG	amplification of the 3'flank of dia2
69625_3rev	CGGAGTCAACAGTCTGTTACAC	amplification of the 3'flank of dia2
123946_5fwd	GAACATGCATGGGCCAAC	amplification of the 5'flank of dia3
123946_5rev-hph	CCGGTCACTGTACAGAGCTCCCATTGTGTCAAGCCGTG	amplification of the 5'flank of dia3
123946_3fwd-hph	CTCCACATCTCCACTCGACCTTGCGTAAGAAGCTGGTATGAC	amplification of the 3'flank of dia3
123946_3rev	CCACCTGACTACTAATCTGCC	amplification of the 3'flank of dia3
69650_5fwd	CCGAAGCTCTGTAGTTGTGTATG	amplification of the 5'flank of dia4
69650_5rev-hph	CCGGTCACTGTACAGAGCTCGAGAGCGAATGGATACATTGTG	amplification of the 5'flank of dia4
69650_3fwd-hph	CTCCACATCTCCACTCGACCTGTCACTTTGATACGTCTGTTGC	amplification of the 3'flank of dia4
69650_3rev	ACGAAACTACATGGAATTCTCTC	amplification of the 3'flank of dia4
69652_5fwd	CGATAGAATCTGGGGACTAATC	amplification of the 5'flank of dia5
69652_5rev-hph	CCGGTCACTGTACAGAGCTCCCAGCACGGTGCACTTTTC	amplification of the 5'flank of dia5
69652_3fwd-hph	CTCCACATCTCCACTCGACCTGCAGTTGAAGCGGTGGTATAG	amplification of the 3'flank of dia5
69652_3rev	GATTGAGTGGAGGACGATGAC	amplification of the 3'flank of dia5
5pyr4-fwd3	CCAGACGGTGATTCACATATACG	genoytping
Ptef_rev-BspTI	CTTAAGTGTGATGTAGCGTGAGAGCTG	genoytping
pyr4-3fwd3	TGCCTTTATCCACATGACGC	genoytping
Tpyr4_rev2	CAGGAAGCTCAGCGTCGAG	genoytping
hph_MR	CGTCAGGACATTGTTGGAGC	genoytping
hph_MF	GACCTGCCTGAAACCGAAC	genoytping
81964_5fwd2	CTAGCTTCTAGGTAACCACG	genoytping
81964_3rev2	GGGTCTACATAAGATCGTGAG	genoytping
69625_5fwd2	TCAATCTTCAGCTCTCTGACAG	genoytping
69625_3rev2	CACTGAGGATTGCTTATGCC	genoytping
123946_5fwd2	CCTGCTAGCTGAAACATTGC	genoytping
123496_3rev2	CTATCCCCATAGATCAACAAGG	genoytping
69652_5fwd2	CAGTTGCTCATCGGATTCC	genoytping
69652_3rev2	CCGTCTTTTCGATATGTATGAC	genoytping
69650_5fwd2	CCTTAAGAGTTGTCACAACGG	genoytping
69650_3rev2	GGATGTTTGTGACTGCGATC	genoytping
sar1fw	TGGATCGTCAACTGGTTCTACGA	RT-qPCR
sar1rev	GCATGTGTAGCAACGTGGTCTTT	RT-qPCR
act1f	TGAGAGCGGTGGTATCCACG	RT-qPCR
act1r	GGTACCACCAGACATGACAATGTTG	RT-qPCR
bzip_Trire_fwd	GGCCTTTCTTTGAGCAGTGATG	RT-qPCR
bzip_Trire_rev	AGCTGCCCTTTGTTGTTGTC	RT-qPCR
traff_Trire_fwd	TATGCGAATGAGCCGATTCC	RT-qPCR
traff_Trire_rev	AACGTCCAGCTTCACATTGG	RT-qPCR
111742_q1f	GCCTCGATACGACATTTCTCTG	RT-qPCR
111742_q1r	CGAGTATTGTTAAAAGCCTCTGG	RT-qPCR
81964_q1f	TACCAACTCTTCGCAAACGTG	RT-qPCR
81964_q1r	CCAGGAGTGATCCAGAAGAAGTC	RT-qPCR
69625_q1f	GCTTGGGATGTGCTATTGG	RT-qPCR
69625_q1r	TGATGTCCGTCGTCGAGAG	RT-qPCR
123946_q1f	CCAACAAGGAGAAGGAGTTTAC	RT-qPCR
123946_q1r	ATGTCGTCGTAATCAAAGGG	RT-qPCR
69650_q1f	TCTCAAAGGTCGAAGGGCTC	RT-qPCR
69650_q1r	TGAGGTAGATGAAGTCGACAAGG	RT-qPCR
69652_q1f	CAGTATTCGTGGACATTGGC	RT-qPCR
69652_q1r	CCCAATTGTGAAGAATAGCG	RT-qPCR
59763_q1f	CAACGTGAGAGGGCAGTTCAAC	RT-qPCR
59763_q1r	GGATGCCCGAATCAAACGAC	RT-qPCR
2570_q1f	TCAACCAGTCTCAGCCCG	RT-qPCR
2570_q1r	GAGCTCCGGGGAATCTTG	RT-qPCR
70912_q1f	TCGCTTCATGCCTTTCTGCC	RT-qPCR
70912_q1r	GTGCGCAGGAAGTTGAACTTTG	RT-qPCR
63435_q1f	TCTACAAGCAGGCTGGCAAAG	RT-qPCR
63435_q1r	CTGACCCGGCAGATTTTCATC	RT-qPCR
59700_q1f	TATGTGACGCACAGACAGGCT	RT-qPCR
59700_q1r	GAAACTCAGGATCTGCATGTCATC	RT-qPCR
