# Supplementary material for: In Vivo Characterization of the dia Biosynthetic Gene Cluster Reveals Diaporthinic Acid as Its Main Product
Source: J Fungi (Basel). 2026 Jun 1;12(6):402. doi: 10.3390/jof12060402 (PMC13301986; doi:10.3390/jof12060402)
Supplement: Supplementary file 1 [file jof-12-00402-s001.zip › Supplemental_File_6_RTqPCR.xlsx]

## Sheet: rawdata
			bzp1						tpc1						dia1 (81964)						dia2 (69625)						dia3 (123946)						dia4 (69650)						dia5 (69652)						diaR1 (111742)
	Mean Amplification-Efficiency				1.75714						1.75018						1.73643						1.74357						1.72554						1.69429						1.72268						1.73357
Stamm	Replikat	techn. Duplikat	Take Off	Amplification	Mean	StdDev	Overall Mean	Overall StdDev	Take Off	Amplification	Mean	StdDev	Overall Mean	Overall StdDev	Take Off	Amplification	Mean	StdDev	Overall Mean	Overall StdDev	Take Off	Amplification	Mean	StdDev	Overall Mean	Overall StdDev	Take Off	Amplification	Mean	StdDev	Overall Mean	Overall StdDev	Take Off	Amplification	Mean	StdDev	Overall Mean	Overall StdDev	Take Off	Amplification	Mean	StdDev	Overall Mean	Overall StdDev	Take Off	Amplification	Mean	StdDev	Overall Mean
∆dia1	1	1	22.7	1.79	22.2	0.707107			24.4	1.72	24.4	0			29.5	1.79	29.05	0.636396			18.9	1.71	19	0.141421			14.9	1.7	14.95	0.0707107			16.5	1.71	16.6	0.141421			16.7	1.7	16.75	0.0707107			17.5	1.72	17.9	0.565685
		2	21.7	1.77					24.4	1.78					28.6	1.77					19.1	1.8					15	1.73					16.7	1.7					16.8	1.75					18.3	1.73
	2	1	21.4	1.75	21.55	0.212132	21.675	0.517549	22.1	1.7	22.1	0	22.8625	0.973855	30.1	1.7	30.15	0.0707107	28.65	2.67902	17.3	1.8	17.45	0.212132	18.125	0.604152	13.4	1.72	13.4	0	13.9625	0.630051	15.1	1.67	15.15	0.0707107	15.7125	0.589037	15	1.71	15	0	15.6375	0.719002	16.8	1.75	16.8	0	17.325
		2	21.7	1.73					22.1	1.74					30.2	1.74					17.6	1.77					13.4	1.7					15.2	1.68					15	1.75					16.8	1.73
	3	1	21	1.8	21.1	0.141421	wobbly melt curve		22.8	1.75	22.55	0.353553			29.6	1.74	26	5.09117			18	1.77	18.05	0.0707107			13.7	1.71	13.75	0.0707107			15.7	1.69	15.7	0			15.5	1.69	15.55	0.0707107			17.4	1.67	17.55	0.212132
		2	21.2	1.77					22.3	1.74					22.4	1.77			low as expected		18.1	1.7					13.8	1.7					15.7	1.69					15.6	1.7					17.7	1.69
	4	1	21.8	1.75	21.85	0.0707107			22.4	1.73	22.4	0			28	1.75	29.4	1.9799			18	1.77	18	0			13.7	1.76	13.75	0.0707107			15.4	1.68	15.4	0			15.2	1.7	15.25	0.0707107			17	1.75	17.05	0.0707107
		2	21.9	1.77					22.4	1.73					30.8	1.74					18	1.74					13.8	1.7					15.4	1.68					15.3	1.76					17.1	1.73
∆dia2	1	1	23.3	1.73	23.2	0.141421			22.2	1.73	21.6	0.848528			16.6	1.74	16.45	0.212132			30.4	1.75	29.85	0.777817			14.5	1.7	14.5	0			16.4	1.69	16.5	0.141421			16.1	1.69	16.35	0.353553			18.2	1.67	18.3	0.141421
		2	23.1	1.76					21	1.77					16.3	1.72					29.3	1.68					14.5	1.71					16.6	1.7					16.6	1.69					18.4	1.74
	2	1	22.8	1.76	22.85	0.0707107	22.7429	0.395209	22.9	1.71	22.95	0.0707107	22.5	0.709124	15.6	1.73	15.7	0.141421	15.7875	0.454933	26.6	1.79	28.05	2.05061	29.225	1.23143	13.5	1.72	13.5	0	13.7125	0.505505	15.7	1.7	15.7	0	15.8	0.472077	15.5	1.66	15.55	0.0707107	15.6125	0.494072	17.9	1.71	17.9	0	17.6875
		2	22.9	1.73					23	1.76					15.8	1.74					29.5	1.77					13.5	1.71					15.7	1.67					15.6	1.69					17.9	1.72
	3	1	22.4	1.8	22.45	0.0707107			23.1	1.74	23.1	0			15.7	1.73	15.7	0			28.8	1.73	29.5	0.989949			13.6	1.73	13.6	0			15.8	1.69	15.7	0.141421			15.2	1.68	15.3	0.141421			16.9	1.75	16.95	0.0707107
		2	22.5	1.88					23.1	1.77					15.7	1.74					30.2	1.77			low as expected		13.6	1.71					15.6	1.69					15.4	1.76					17	1.72
	4	1	22.2	1.76	22.2	#DIV/0!			22.4	1.74	22.35	0.0707107			15.3	1.73	15.3	0			30.2	1.82	29.5	0.989949			13.2	1.74	13.25	0.0707107			15.3	1.7	15.3	0			15.2	1.83	15.25	0.0707107			17.6	1.73	17.6	0
		2	20.5	1.71			excluded bc of melt curve		22.3	1.75					15.3	1.75					28.8	1.64					13.3	1.73					15.3	1.69					15.3	1.72					17.6	1.7
∆dia3	1	1	21.4	1.74	21.45	0.0707107			21.9	1.7	21.55	0.494975			14.6	1.74	14.6	0			17.1	1.74	17.1	0			23.4	1.74	23.25	0.212132			14.1	1.67	14.05	0.0707107			14.6	1.74	14.65	0.0707107			16.8	1.71	16.8	0
		2	21.5	1.77					21.2	1.71					14.6	1.75					17.1	1.74					23.1	1.73					14	1.69					14.7	1.71					16.8	1.76
	2	1	21.6	1.7	21.65	0.0707107	21.4125	0.210017	22.2	1.75	22.1	0.141421	21.3875	0.683348	15.3	1.74	15.25	0.0707107	14.925	0.265922	17.8	1.76	17.75	0.0707107	17.425	0.281577	23.5	1.77	24.25	1.06066	25.1625	1.77839	14.8	1.68	14.75	0.0707107	14.325	0.319598	15.5	1.68	15.5	0	15.125	0.369362	17.1	1.75	17.15	0.0707107	16.9875
		2	21.7	1.74					22	1.72					15.2	1.74					17.7	1.74					25	1.75					14.7	1.67					15.5	1.67					17.2	1.76
	3	1	21	1.74	21.2	0.282843			20.3	1.76	21.7	#DIV/0!	excluded bc of melt curve		14.8	1.76	14.8	0			17.2	1.72	17.25	0.0707107			27.8	1.76	26.8	1.41421			14.1	1.68	14.05	0.0707107			14.9	1.76	14.95	0.0707107			16.8	1.73	16.85	0.0707107
		2	21.4	1.73					21.7	1.71					14.8	1.73					17.3	1.71					25.8	1.79			low(er), but as expected		14	1.67					15	1.71					16.9	1.75
	4	1	21.3	1.78	21.35	0.0707107			21.2	1.77	21.2	#DIV/0!			15	1.73	15.05	0.0707107			17.6	1.72	17.6	0			27.3	1.77	26.35	1.3435			14.5	1.67	14.45	0.0707107			15.4	1.74	15.4	0			17.1	1.7	17.15	0.0707107
		2	21.4	1.77					20.6	1.76			excluded bc of melt curve		15.1	1.75					17.6	1.75					25.4	1.77					14.4	1.69					15.4	1.68					17.2	1.76
∆dia4	1	1	22.7	1.73	22.9	0.282843			23.1	1.75	23.15	0.0707107			15.5	1.73	15.5	0			18.9	1.72	18.95	0.0707107			14.2	1.7	14.2	0			27.2	1.69	27.3	0.141421			16.2	1.74	16.3	0.141421			17.1	1.72	17.15	0.0707107
		2	23.1	1.75					23.2	1.74					15.5	1.74					19	1.8					14.2	1.72					27.4	1.7					16.4	1.7					17.2	1.71
	2	1	22.6	1.77	22.55	0.0707107	22.35	0.48107	23.2	1.77	23.25	0.0707107	23.05	0.29277	15.2	1.76	15.15	0.0707107	15.3125	0.299702	18.4	1.77	18.45	0.0707107	18.5875	0.285044	13.8	1.72	13.8	0	13.975	0.305894	25.7	1.74	26.9	1.69706	27.4875	0.825379	15.9	1.72	15.9	0	16.025	0.353553	16.6	1.72	16.65	0.0707107	16.6125
		2	22.5	1.78					23.3	1.74					15.1	1.7					18.5	1.74					13.8	1.73					28.1	1.74					15.9	1.68					16.7	1.76
	3	1	21.7	1.76	21.75	0.0707107			22.5	1.75	22.6	0.141421			15	1.74	14.95	0.0707107			18.2	1.68	18.25	0.0707107			13.6	1.73	13.6	0			28	1.77	28.2	0.282843	low(er), but as expected		15.5	1.7	15.55	0.0707107			16.2	1.72	16.25	0.0707107
		2	21.8	1.74					22.7	1.73					14.9	1.76					18.3	1.72					13.6	1.74					28.4	1.74					15.6	1.7					16.3	1.73
	4	1	22	1.72	22.2	0.282843			23.3	1.77	23.2	0.141421			15.6	1.73	15.65	0.0707107			18.7	1.73	18.7	0			14.3	1.73	14.3	0			27.5	1.69	27.55	0.0707107			16.3	1.71	16.35	0.0707107			16.4	1.72	16.4	0
		2	22.4	1.8					23.1	1.77					15.7	1.76					18.7	1.73					14.3	1.7					27.6	1.69					16.4	1.71					16.4	1.76
∆dia5	1	1	22.9	1.78	22.8	0.141421			22.3	1.76	24.2	#DIV/0!	excluded bc of melt curve		15.8	1.73	15.85	0.0707107			18.3	1.7	18.3	0			14.4	1.71	14.4	0			15.9	1.71	15.9	0			23.6	1.7	23.1	0.707107			17.5	1.66	17.55	0.0707107
		2	22.7	1.78					24.2	1.77					15.9	1.75					18.3	1.71					14.4	1.7					15.9	1.68					22.6	1.76					17.6	1.73
	2	1	22.3	1.81	22.3	0	22.425	0.332738	23.5	1.79	23.55	0.0707107	23.6375	0.590248	15.1	1.74	15.1	0	15.7375	0.427409	17.8	1.72	17.85	0.0707107	17.9875	0.247487	13.6	1.73	13.6	0	14.2	0.52915	15.4	1.69	15.4	0	15.7	0.226779	24.2	1.73	21.15	4.31335	21.6375	2.14805	16.9	1.72	16.85	0.0707107	16.8
		2	22.3	1.71					23.6	1.81					15.1	1.75					17.9	1.74					13.6	1.75					15.4	1.68					18.1	1.77					16.8	1.76
	3	1	22.6	1.75	22.55	0.0707107			24.1	1.73	24	0.141421			15.8	1.74	15.8	0			17.7	1.77	17.7	0			13.9	1.72	13.9	0			15.6	1.68	15.6	0			19.7	1.82	19.8	0.141421	low(er), as expected		16.9	1.75	17	0.141421
		2	22.5	1.73					23.9	1.76					15.8	1.74					17.7	1.74					13.9	1.72					15.6	1.7					19.9	1.81					17.1	1.74
	4	1	22.3	1.75	22.05	0.353553			23.8	1.77	23.75	0.0707107			16.2	1.72	16.2	0			18.1	1.75	18.1	0			14.9	1.71	14.9	0			15.9	1.7	15.9	0			22.8	1.73	22.5	0.424264			15.3	1.76	15.8	0.707107
		2	21.8	1.78					23.7	1.75					16.2	1.72					18.1	1.69					14.9	1.73					15.9	1.7					22.2	1.78					16.3	1.79
WT	1	1	22.9	1.75	23.1	0.282843			23.5	1.79	23.85	0.494975			26.8	1.71	26.8	#DIV/0!			28.7	1.71	28.95	0.353553			20.3	1.73	20.3	0			26.7	1.69	26.75	0.0707107			24.1	1.75	22.3	2.54558			26.3	1.7	26	0.424264
		2	23.3	1.77					24.2	1.78					19.6	1.72			excluded bc of melt curve		29.2	1.77					20.3	1.7					26.8	1.65					20.5	1.77					25.7	1.76
	2	1	22.1	1.75	22.2	0.141421	22.5125	0.482368	23.1	1.75	23.2	0.141421	23.0625	0.604595	26	1.68	26	0	25.0125	2.32283	28.9	1.75	29.55	0.919239	29.475	0.660627	19.5	1.73	19.45	0.0707107	19.775	0.365474	21	1.78	26.6	#DIV/0!	24.05	3.85931	20.8	1.76	22.4	2.26274	22.025	1.58001	26.4	1.75	26.45	0.0707107	25.375
		2	22.3	1.78					23.3	1.77					26	1.69					30.2	1.78					19.4	1.75					26.6	1.66					24	1.71					26.5	1.77
	3	1	22.8	1.8	22.75	0.0707107			22.4	1.76	22.4	0			26.2	1.7	26.2	#DIV/0!			28.8	1.74	29.5	0.989949	low, but expected		19.8	1.73	19.85	0.0707107			19.6	1.76	18.75	1.20208	excluded bc melt curve		21.2	1.77	22.4	1.69706	low(er), but expected		26	1.74	26.6	0.848528
		2	22.7	1.8					22.4	1.75					24.3	1.71			excluded bc of melt curve		30.2	1.73					19.9	1.7					17.9	1.75					23.6	1.76					27.2	1.81
	4	1	22	1.73	22	0			22.8	1.74	22.8	0			26.2	1.71	25.6	0.848528			30.2	1.73	29.9	0.424264			19.5	1.72	19.5	0			26.9	1.66	26.9	0			21.3	1.76	21	0.424264			24.4	1.69	22.45	2.75772
		2	22	1.76					22.8	1.74					25	1.75					29.6	1.76					19.5	1.75					26.9	1.66					20.7	1.76					20.5	1.75
OEdiaR1	1	1	22.4	1.67	22.35	0.0707107			23.2	1.73	23.2	#DIV/0!			15.6	1.74	15.6	0			18.2	1.78	18.25	0.0707107			13.8	1.72	13.85	0.0707107			15.7	1.68	15.7	0			15.7	1.69	15.6	0.141421			16.5	1.75	16.5	0
		2	22.3	1.77					20.1	1.77			excluded bc of melt curve		15.6	1.73					18.3	1.78					13.9	1.72					15.7	1.7					15.5	1.69					16.5	1.73
	2	1	22.8	1.73	22.85	0.0707107	22.475	0.271241	23.4	1.76	23.45	0.0707107	22.7625	1.13255	16.2	1.75	16.2	0	15.8375	0.399777	18.9	1.82	18.95	0.0707107	18.7125	0.383359	14.4	1.7	14.4	0	13.9125	0.408613	16.5	1.7	16.5	0	16.1875	0.425735	16.3	1.69	16.25	0.0707107	15.975	0.296407	16.8	1.72	16.8	0	16.7375
		2	22.9	1.71					23.5	1.74					16.2	1.73					19	1.77					14.4	1.7					16.5	1.69					16.2	1.69					16.8	1.74
	3	1	22.1	1.7	22.2	0.141421			22.6	1.75	22.6	0			15.4	1.75	15.35	0.0707107			18.5	1.73	18.5	0			13.3	1.74	13.35	0.0707107			15.9	1.7	15.9	0			15.9	1.7	15.85	0.0707107			16.5	1.72	16.6	0.141421
		2	22.3	1.78					22.6	1.76					15.3	1.74					18.5	1.71					13.4	1.71					15.9	1.69					15.8	1.66					16.7	1.74
	4	1	22.4	1.79	22.5	0.141421			23.3	1.75	23.35	0.0707107			16.2	1.74	16.2	0			19.2	1.76	19.15	0.0707107			14	1.71	14.05	0.0707107			16.6	1.67	16.65	0.0707107			16.1	1.71	16.2	0.141421			17	1.81	17.05	0.0707107
		2	22.6	1.74					23.4	1.77					16.2	1.76					19.1	1.72					14.1	1.73					16.7	1.69					16.3	1.67					17.1	1.72
H2O	Run1	1	24.5	1.76	25.4	1.27279			31.7	1.74	30.95	1.06066			28.8	1.78	28.1	0.989949			31.3	1.68	31.6	0.424264			27.3	1.83	24.2	4.38406			28.9	1.72	28.9	0			24	1.74	22.1	2.68701			32.3	1.75	31.2	1.55563
		2	26.3	1.73					30.2	1.81					27.4	1.78					31.9	1.68					21.1	1.76					28.9	1.74					20.2	1.78					30.1	1.74
[truncated: 1 more columns]

## Sheet: Results
	Average Take-Offs and Efficiencies										Relative Transcript Ratio								Relative transcript level (Mean)								Standard Deviation
	bzp1	tpc1	dia1 (81964)	dia2 (69625)	dia3 (123946)	dia4 (69650)	dia5 (69652)	diaR1 (111742)
Amplification-Efficiency	1.75714	1.75018	1.73643	1.74357	1.72554	1.69429	1.72268	1.73357				dia1 (81964)	dia2 (69625)	dia3 (123946)	dia4 (69650)	dia5 (69652)	diaR1 (111742)			dia1	dia2	dia3	dia4	dia5	diaR1			dia1	dia2	dia3	dia4	dia5	diaR1
WT Average	22.5125	23.0625	26.15	29.475	19.775	26.75	22.025	25.375
WT-1	23.1	23.85	26.8	28.95	20.3	26.75	22.3	26			WT-1	1.02612	1.96666	1.10303	1.46884	1.26479	1.04144		WT	0.993891	1.08859	0.997113	1.07725	1.03435	1.50324		WT	0.108256	0.597002	0.143267	0.366992	0.350169	1.69249
WT-2	22.2	23.2	26	29.55	19.45	26.6	22.4	26.45			WT-2	1.02551	0.905491	1.12718	1.02174	0.769867	0.522552		OEdiaR1	300.867	406.821	24.8186	268.601	27.3994	118.293		OEdiaR1	30.6487	77.4551	1.5526	49.2513	4.06016	18.2961
WT-3	22.75	22.4	26.2	29.5	19.85	18.75	22.4	26.6			WT-3	0.837305	0.848849	0.826223	58.4467	0.701924	0.438695		∆dia1	0.2583	400.399	17.27	245.514	23.5651	61.883		∆dia1	0.247515	58.7782	1.73659	37.2473	4.09343	13.8694
WT-4	22	22.8	25.6	29.9	19.5	26.9	21	22.45			WT-4	1.08663	0.633372	0.932019	0.741178	1.40081	4.01028		∆dia2	273.792	1.14995	24.8797	289.537	29.7053	63.4781		∆dia2	88.5237	0.808975	8.9146	94.293	10.5507	28.9466
∆dia1-1	22.2	24.4	29.05	19	14.95	16.6	16.75	17.9			∆dia1-1	0.242351	406.004	16.6958	253.317	21.1557	73.3734		∆dia3	241.825	401.336	0.0365821	345.51	21.2404	49.8354		∆dia3	37.2665	66.8781	0.0307646	52.6828	4.60065	7.55041
∆dia1-2	21.55	22.1	30.15	17.45	13.4	15.15	15	16.8			∆dia1-2	0.0640582	466.139	18.8622	263.905	26.5789	65.182		∆dia4	379.509	405.972	22.6927	0.695839	24.9923	118.282		∆dia4	67.2606	56.7251	3.96246	0.287344	3.78851	14.1715
∆dia1-3	21.1	22.55	26	18.05	13.75	15.7	15.55	17.55			∆dia1-3	0.612109	323.094	15.0781	191.066	19.0679	41.7445		∆dia5	381.871	713.192	25.9521	406.662	1.89091	136.633		∆dia5	97.7573	133.911	7.88869	66.9886	1.64334	40.5397
∆dia1-4	21.85	22.4	29.4	18	13.75	15.4	15.25	17.05			∆dia1-4	0.114684	406.357	18.4439	273.769	27.4581	67.232
∆dia2-1	23.2	21.6	16.45	29.85	14.5	16.5	16.35	18.3			∆dia2-1	143.373	0.55113	12.0661	150.976	14.868	33.2895
∆dia2-2	22.85	22.95	15.7	28.05	13.5	15.7	15.55	17.9			∆dia2-2	337.739	2.33463	32.4238	358.483	35.7758	64.6035
∆dia2-3	22.45	23.1	15.7	29.5	13.6	15.7	15.3	16.95			∆dia2-3	317.067	0.978814	28.8231	336.541	38.4777	102.287
∆dia2-4	22.2	22.35	15.3	29.5	13.25	15.3	15.25	17.6			∆dia2-4	296.991	0.73524	26.2056	312.149	29.6995	53.7325
∆dia3-1	21.45	21.55	14.6	17.1	23.25	14.05	14.65	16.8			∆dia3-1	282.378	468.394	0.0723575	389.874	26.595	53.9162
∆dia3-2	21.65	22.1	15.25	17.75	24.25	14.75	15.5	17.15			∆dia3-2	245.219	405.672	0.0521266	335.068	20.8222	55.2827
∆dia3-3	21.2	21.7	14.8	17.25	26.8	14.05	14.95	16.85			∆dia3-3	247.641	422.006	0.0102171	381.81	22.1239	51.3684
∆dia3-4	21.35	21.2	15.05	17.6	26.35	14.45	15.4	17.15			∆dia3-4	192.061	309.275	0.0116271	275.285	15.4206	38.7742
∆dia4-1	22.9	23.15	15.5	18.95	14.2	27.3	16.3	17.15			∆dia4-1	406.308	395.97	23.843	0.852249	25.6318	105.149
∆dia4-2	22.55	23.25	15.15	18.45	13.8	26.9	15.9	16.65			∆dia4-2	460.494	488.507	27.7089	0.983218	29.768	129.349
∆dia4-3	21.75	22.6	14.95	18.25	13.6	28.2	15.55	16.25			∆dia4-3	341.215	362.269	20.5057	0.32873	23.8942	106.958
∆dia4-4	22.2	23.2	15.65	18.7	14.3	27.55	16.35	16.4			∆dia4-4	310.02	377.142	18.7133	0.61916	20.6753	131.672
∆dia5-1	22.8	24.2	15.85	18.3	14.4	15.9	23.1	17.55			∆dia5-1	426.378	723.465	27.2141	442.419	0.807995	107.411
∆dia5-2	22.3	23.55	15.1	17.85	13.6	15.4	21.15	16.85			∆dia5-2	471.122	678.674	30.756	420.652	1.70452	115.319
∆dia5-3	22.55	24	15.8	17.7	13.9	15.6	19.8	17			∆dia5-3	384.91	886.877	31.3934	455.105	4.27036	127.658
∆dia5-4	22.05	23.75	16.2	18.1	14.9	15.9	22.5	15.8			∆dia5-4	245.073	563.75	14.4449	308.471	0.780751	196.145
OEdiaR1-1	22.35	23.2	15.6	18.25	13.85	15.7	15.6	16.5			OEdiaR1-1	333.934	507.507	25.0643	335.416	32.5756	130.584
OEdiaR1-2	22.85	23.45	16.2	18.95	14.4	16.5	16.25	16.8			OEdiaR1-2	297.137	426.111	23.0057	272.573	28.3432	137.181
OEdiaR1-3	22.2	22.6	15.35	18.5	13.35	15.9	15.85	16.6			OEdiaR1-3	311.501	358.894	26.7548	245.284	23.1061	100.433
OEdiaR1-4	22.5	23.35	16.2	19.15	14.05	16.65	16.2	17.05			OEdiaR1-4	260.897	334.772	24.4497	221.13	25.5725	104.972
Red Text	Indicates that a value contributing to the calculation of this parameter has been adjusted in the raw data. For example, this may occur when a technical replicate is excluded from the mean calculation.
Red Background	Denotes that this value was excluded from the calculation of the relative transcript ratio (RTR). This exclusion typically occurs when neither of the technical replicates could be considered reliable, such as in cases where the melting curve analysis flagged inconsistencies.
