# Supplementary material for: In Vivo Characterization of the dia Biosynthetic Gene Cluster Reveals Diaporthinic Acid as Its Main Product
Source: J Fungi (Basel). 2026 Jun 1;12(6):402. doi: 10.3390/jof12060402 (PMC13301986; doi:10.3390/jof12060402)
Supplement: Supplementary file 1 [file jof-12-00402-s001.zip › Supplemental_File_4_GBK_A_oryzae.gbk]

LOCUS       AP007164.1             28048 bp    DNA              UNK 01-JAN-1980
DEFINITION  Genes for cluster 74 on scaffold AP007164.1 of species Aspergillus
            oryzae RIB40 RIB 40.
ACCESSION   AP007164
VERSION     AP007164.1
KEYWORDS    .
SOURCE      .
  ORGANISM  .
            .
FEATURES             Location/Qualifiers
     SOURCE          1..23048
                     /organism="Aspergillus oryzae RIB40 RIB 40"
     CDS             1..3506
                     /protein_id="BAE62224.1"
                     /translation="MEVAAEPELQYHRPGATMYWAILHILAVALPTTAFATNHACKVVE
                     SKIPGRISYPGTTTYNSSIASYYGDQERALSPNCILRPTTTAEVSGFVKLMTSNNSTSK
                     FAVRGGGHTFWTGAANIESGITVDLRLINQVELSEDKTIARIGGGAVWDIAYSQLVPYN
                     LTVMGGRIPGIGVGGFATGGGITFASRDHGFSCDNIHGYEVVLGSGEVVYVDQRSHPDL
                     WLALKGGSNNFGIVTRFDVATIPQGKMWYSMLNYNYTNATLWAHAKAFSDFMKPENHDG
                     AAMMGMFLDYVDGKLLLSDAMWYTREVEEPAVYDAFTEIPNLGGVAELNTTDNVVANFG
                     ENIPSKVDRGFQLTFSFNNPEPSVYMQLFKIWEKGLSKIAKVEGIFVEFLVQPHPVTNG
                     TNMFGLTPGKTDDVMVDMTAAYTNTADDALVKAVITDIVNQQRALLKAHGHLIDFIYLN
                     YADISQKVLQSWGADNVAKLRAVSKRYDPKGVFQKQVPGGYKIPM"
                     /cluster_role="hit_required"
     CDS             5092..6105
                     /protein_id="BAE62223.1"
                     /translation="METYNPQIPARKLKDSCDVCSASKLRCDKQKPTCSRCANLNRPCT
                     YSPARRGGRPHRVRRKASESQSQDQIRAQSPQQCFKAPETNTSNSHLVEPTGIPSQGDN
                     QVGCDNGWFPGTHTMSHYQDSQPQSAAMSSSSSSCNVMSMGLDADTAETDCTKVALSIV
                     EQLEMSKGRPRTAAPTYGSSGLTATEACQRLLTILMCPCSEQADVALLVASGCISLMDV
                     VHWAAGADSDPGSVNYDGPYTNDGMSISQGSCNEDVLMWSRPQSSSRSLTGDGQSQVGD
                     LSKIARLILQFTDRYCQDNKGGARWEHTTWVVAPVAALLRCKLQSVTQGVARRMVL"
                     /cluster_role="intermediate"
     CDS             complement(6461..7455)
                     /protein_id="BAE62225.1"
                     /translation="MATPPSYTKTTHTATYAGINPTQPGLSTAGKVVLITGASGGIGRA
                     TASSFAASGPRALILLGRRADALAETATIVRTSHAEVTIQTHEAELCDAASVRNAMNKV
                     AAEFGGIDILVHCAGVLAPVVPLLEADPATFLDGYKTTVVGTLVTAQAVVLANRTVSAS
                     EDKPVTFINLTTAGILFPPFPGMGAYVSSKMAAVKLLQSFATENPQVRLHNVHPGLLRT
                     AMSAKLAETIQLPYAYDDITLPADFLVWIASPEAEFLKDKIVFAAWDVDELKARQKEIV
                     GGPPGTGELWLGYQGFPRFIAGQPLSGTQ"
                     /cluster_role="hit_required"
     CDS             8944..10597
                     /protein_id="BAE62226.1"
                     /translation="MEEADYVIVGGGTAALVVACRLSENPETRIVVLERGEDTSSDARV
                     QDPLVYESLMGSEMDWNLKGAPQAGLNGREFNQAAGKALGGSSVIDGCIFLPPAAAAFN
                     AWESLGNPGWNWETLAPCFQRAYTLHPRTGGPQSNTAGPIQVSYPVPTERADTTLLDAW
                     KQAFEEHGYGYADELVSEGATIGTRPYTATIDPVSGHRSSAANGYGAIIASRANVRIVT
                     GASVTQVQIEAQGTVLFKPTKEVIMAAGVFNNPQILELSGIGDPARLQTLGISPLVHLP
                     GVGENLTNHAMSVLSAPVKAHADIQDIAPGMKANAFIHLAPMDMQEILDRAREAPDHAA
                     IAGILNGPNEASACIHFAIYPGNLAIIGIFPSFPFSRGSVHIQSADPASSPQIDPKYLN
                     HPSDLDSMVRHVQHLQEIFHSARLQPFVDAPPPQDREALAQLVREAMAIPTAHACGTTA
                     MLPRERGGVVASDLKVYGVSNVRVVDASVFPVISQANPISTVYTVAERAADLIRAN"
                     /cluster_role="intermediate"
     CDS             complement(11070..14534)
                     /protein_id="BAE62227.1"                 
                     /translation="MTNVPEKCQVLVIGGGPAGSYSASALAREGIDVVLLEAEKFPRYH
                     IGESMLPSMRHFLKFIDAYDKWDAHGFNVKNGGAFRLNWSRPETYTDFIAAGGPGGYAW
                     NVIRSEADELLFKHAAECGVKTFDDTKVASIEFAPSEDANPLGRPVSATWTRKDGTSGT
                     LAMDYIVDASGRNGLISTKYLKNRTFNKGLRNVASWGYWKGGGVHGVGTHKEGAPYFEA
                     LKDASGWVWFIPLHNGTHSVGVVQNQEMATEKKRKMAEPSSKGFYLESLEFVPGIKDLL
                     SNAELISEVKSASDWSYSASNYAFPGVRIAGDAGSFIDPFFSSGVHLALSGGLSAATTI
                     AAAIRGDCDETVAASWHDKKTSESYTRFLLVVSSALKQIRSQDEPVISDFDEQSFERAF
                     DLFRPIIQGQADADAKGKLTQAEMSKTVEFCFRAFAHVSFEEKEALVQKLKSLGHDADA
                     NDEANRKALDELEKHLTPEEQAILKTLKGRRMVRPEDSLNIDNFTLDSIDGLAPRLERG
                     NLGLSPAKKAEVKYTTHDALSFLNGEARAAKKTLSNGESQTNGNHLCKDHDQTNGHTAI
                     NGHIENNSQGDTNGHTEANGHSQTNGHSNGHAHTNGSHTTNAHDELNGHNNVEVRSVKS
                     CMADLIAAEKISSQTSIEEGTRHRLISSLHQSAEDLETPFDTVVRLVDAGRQTAMVCIG
                     GDLGIFKSLVESKRPLSAEELAKATMADPLLVARIMRYMVASRLVGETGPDQYVASKKT
                     YVFADPRIEHPIRFFHAFSNPAFHALPEFLKETGYQNEPKGSAFQKALNTDLEPYPWLK
                     QHPDVLKNFQAAMRLTRDANGVDMMPLDQSVSIGHDGAMFVDIGGNTGHQAAEVLSKYP
                     ELAGRVIVQDRGEVIKCAPDIKGIQWMEHDFFQTQPVKGAKYYYLRAILHNWDDKNTVQ
                     ILSNIVPAMSADSLVAIDEVVVPEENAHVWPAGLDLQMYSLFSTTERTASQWDAILDKA
                     GLRAVAVKKYAPVMQSSVIFAAAK"
                     /cluster_role="intermediate"
     CDS             14973..16198
                     /protein_id="BAE62228.1"
                     /translation="MPEGFYSSPFWAGYLETQRSKLPVLAEVDDGLSDRVVRFLGYNPG
                     SMQLQGTNTYLVGTGSSRILIDTGEGSPQWALSVTRYLEDHDISISQVLLTHWHKDHTG
                     GIADLLAHDSNITIYKHMPDHGQLDIVNGQIFQTRDATLRAVLTPGHTVDHMCFVLEEE
                     NAMFTGDNVLGHGYSVAEDLEAYTASLRQMASLKCAVGYPGHGDMISNLPQTIAKYIAQ
                     RVSREKQIYSVLVRETSSSPSFRNGSSARSARKARSGYTGGVSDSSDSRIDQDINGTET
                     VQGLSTADIGGLIYGEVSKDSATFDSAVGPLLDQVLYMLLERGEVGCRLVGPDRTTHWF
                     ATVQPL"
                     /cluster_role="hit_required"
     CDS             16974..23048
                     /protein_id="BAE62229.1"
                     /translation="MIENTTITPSESRSPSPSHANVDMDANIPEEFILFSHELPSGEIQ
                     DLIRRLHRYSMLPGYPHLARFLQSCALVLRTEVQKLPRPLRDSVPPFHNVVTLASHWDD
                     FKSSSLNGAWDGAFLCIYEIAMLIGHHETLDTSYRRPACLVGISVGLFSAAVVAVSESL
                     SDLVSYGAESVRTAFAFCVHVQRVSQTLEPTVTEQATSVSWATVVIGVPVEIIREELDR
                     FNHQEELQRTGTNTMPLTGVSISHVNNTSVGITGPPTRLKQLFRESEILRSSRHSELPI
                     SGGLCHVPNVYDYDDVRSILATAEVWERWGTRATQVPLISPFTGSPYQCSDAYHLIEAI
                     CTEALTKPLFFDKVAKGVVTQLSGGQRPDMQSCQILHYRASVMSDTIVADVAEDLSTRD
                     VIRESLVDWAMRDAFDQPQHSPTSPQNAKLAVVGMSCRMPGGADTPERFWELLVNGVDT
                     HTTVPPDRFDLDAHFDPSGEKENTVGTRFGNFIDNPGYFDAGFFNMSPREAEQTDPMQR
                     LALVTAYEALEMAGFVPNRTPSSHLSRVGTYYGQASDDYREVNAGQKIGTYGIPGTERG
                     FGNGRINYFFNFQGPSFNIDTACSSGLAAVQAACSALWAGEADTVVAGGLNVITSPDIY
                     CMLSKGHFLSKTGQCKVWDITADGYCRADGVGSVVIKRLDDALADNDVILASIVAGATN
                     HSAESISITQPHAAAQKENYRQVMDKAGVSPLDVSFVELHGTGTQVGDAVESESVLDFF
                     APSDRRLHPDKRLHLGAVKSNIGHGEAAAGIASLIKVLLMYQNNMIPRHIGIQTAMNPV
                     VAKTLANRNAGVLSENTPWLPTSAFKRRYSIVNSFGAHGGNTTLLLEDAPLERMDRNKN
                     HSQQVVPSSEVVCISAKSKASLRANVRALVNYLNNHKETGLRDIAYTTSARRIHHHIRI
                     ATSVSSTAQLHSFLQAAADDIDAHAKHVATATKKPVVFAFSGQGCLYHGAAAQLFERAP
                     WFRDQVLQLDRIARRLGFPSILATVAGDAASIGSTRFPKRESTPGSEESHDVVALSDSD
                     TSTTSTTPTVDSPVVTQLALVVIQIALVQYWGLLGIKPNVVIGHSLGEYAALVAAGVLS
                     VADALFLVGKRAELMTAACEPQSHAMLSVRGASVDHIEELCREDEKHYSYEVSCVNGLT
                     DIVVTGLREDMASLRDMLMGAGLKCVLLDIPFAFHSQQMSPILDDFERATQYVTFKNPT
                     VPVVSPLLGRCVSEDHVLDGSYLSRATREPVNFVAALDAAWSDGIVNDKTVWIDIGPHP
                     VCTSFAKNHYAKGATQAFASLRRGDDTLSTFTGTLAALHCLGHAVAWNEYFDLRENPAR
                     LLHLDSYQWNYKNYWIQYEGSWTLDKANAGQRNKDNSSTPVSAFFTSSVQQIISEEYGE
                     SMGEMRGLTNLHHPDLRGAADGHKLNGRSVVTGSIWADITLTVGEHLYKQMVPNGGTPP
                     HMDVKNMEVLEAQVLHPEASQGSAPAQYIQIEGVLDMSQKQTTVRLYTASPNGTRNTDK
                     AFATATVCYEDAQTWQEQWQMTSHLVAARANSLWEMTTGDENSPDKSRVSKFSQSVAYQ
                     LFANVVDYGPRYRGMQRVAFSEDTLEATADVLLDNDEHGTWHTPPHWIDSAFQLAGFVM
                     NSFGVQGDGKIAGSSRDFFYITPGWRHFRLLERLEPGPSVTYRNFVRMFPVDGEPGTYT
                     GDIYLHRGERLVGVCAGVKFKAVPRALMPVLFPRVNAGKKRNQSVDTHSTKGETKENDT
                     QSQPLPASALQRPKNLTTPTSKVTNSQHEDQAGISPKFNSPAPVATVTQQVQPVQGGQD
                     QSQNSQATACLAIIAEETGLDLDDLKGDAAFAELGVDSLMSLALSAKIRAELGVDVQAS
                     IFLQCPTVQDLVTWLSK"
                     /cluster_role="hit_required"
     CDS             complement(25734..27071)
                     /protein_id="BAE62230.1"
                     /translation="MADQKDAFQALSSENRGTLITLTSVSLLIVAIIFVAAKFGSAIYF
                     KQRRTAVNTPIWAALILAIIQVVLLQKAVDHGLGRHQDLFSDDDIQTWSKFAYVAHILL
                     IGAMSLSKMSTILLIWRLTPSKILRRSCAVATGIVVGWSIFAVLGIAFQFFNILTEVII
                     VVLPFFMMRNVQMAWHKRVKILCSFSARSSVVCLGIAHLALISSFSHSTDVSWDIVNWE
                     IIAQTMMLTGVITACVPTLYHIFAGLHSGLTTTQIPDGIGLELPRTKVSGYINQSSSGA
                     SQSARGRSMKIGRSMFDGRNTDGVVTEVSTGGNLGRDEGDRQSSSSEGAESTRHLTQGN
                     GGVLRTVDVTVSVEKQDHRDRL"
                     /cluster_role="intermediate"
ORIGIN
        1 atggaagtcg cagctgaacc agagcttcaa tatgtcgggg atcctcttcc tctatcggct
       61 ggctttttgg gtgccgaagt tcctctttca tcagttcaca acgtgctggg caattcgcag
      121 ctcgatttca actcacttga cttttcccat ttcgagacca aagatttatc gctgaagtgg
      181 catttggatg ctttatcgtc cacagacaat ctgtccgacg attgcgctcc gagcctgatt
      241 acggaggatc acagcatttc aacggttcct gagaccactt gctcccagga agatcgcctt
      301 tgccagaacc cacaagaatg ctgtatcagc ctcgccacag gggtcctccg aactatgcat
      361 gccggctcaa gctcctgcat cctggggatg aggggccagg atggcagtcg ccaggctcaa
      421 ttatcgcctg cagcggacga gattctgtcc atgaaccagt ccgccttgaa agcggtccgc
      481 tccatactca aatgttcttg ttacggaagc ccgcagctcc ttctcattgt caccgtcctc
      541 tgttctgata ttattgcttg gtactggaat attatggaga tatacagtca ccgccacaac
      601 tcgaccgcag acagtgccgt cttacccacc aatgtaagcc aggctgaaac tcgaaaacgg
      661 gagttcttca ttggcaatca ccgcctgagc aaggacgtgg agactgctct tattcgtcaa
      721 gtcctttcgg gcatgcttcg ggaactacag gtcgtccttg gagacatggc ctgtcacgca
      781 ggacagtcgt cggcaatcaa cgagccaagc agtggcctaa tgctgagtga tgttcgagcc
      841 agaatggttg cttttctcca cacgcagtta cgcgcgctca cttctgcact gaaccactca
      901 gatagcaact tgcgaacagt ggtgccaccc atcttgcaca attgatgtac acagtaaggg
      961 cgctggcgcc taaactacga catcatcaag gactagcaca tgtacgacgt gtacgaaata
     1021 cgatatatgg ctctttcttt cttctcttgt ctcttttttt tttttttttt tttttttagt
     1081 gattgaagcg tggacgtaga ttagaaatag gacacgtcaa taaatttaaa tatacaccag
     1141 atttgaaacg cagggagaat taacgtatgt atctggactc catctagcta gattggaaat
     1201 gcttgctagg ggtttacatc cagctttctg agaagagcct agggaatact gcaactacaa
     1261 ttacaactac tgtagactgt cgtatagcta tcttaacgcc aaataacacg tggcaatgcg
     1321 tcttgaggcg ttcgcttggt aggactaatt atatcggaag ggtatttgtg gctgactgca
     1381 tacaaggcgt cttgtcccgt tccgcagatg tcggaacccg agaatccctg ttgctgaagc
     1441 gagaggcact aatgtacttt acatgctttt agaaggattt gcacctccga gcctagtatt
     1501 ccgctatttt tggtacgagg cttagctatg gatcgtatga gtcggtttac gagccacgat
     1561 agctctacac gcacacgtgc agtggtttgt gcacaattgc ccggccctat ctggcaggaa
     1621 catttgattt ctatgcaggt acatatttat agaacgatcc tcgtgaaggt tggggtcata
     1681 tctgtacact gtgattgacc acgtggtgga atttatcaag ccctgatcat cgactatcgt
     1741 ttagtgtgcc aaggtgtact ttcaagttgt ctagcacctt gcctcttccc tctatcaatt
     1801 gattgtttct cagtggataa gaattcgctg atattatttg tattgtttta tgctggttgc
     1861 aaaccggcga ccaactaaag gccattcgac acaaaatcga cattccctca agcatcgccc
     1921 aggcgctacc atgtattggg ctattctgca tattctcgca gtagcactgc caaccactgc
     1981 tttcgctacg aatcatgcat gcaaagtcgt cgagtccaag attccaggcc gcatctcata
     2041 ccccgggaca acaacgtaca attcgtccat cgcatcttac tacggcgacc aagagcgtgc
     2101 cttgagtccc aattgtatcc tcaggcctac cactactgct gaagtatccg ggtttgtcaa
     2161 gttgatgact tcaaacaaca gcacgagtaa gttcgccgtt cggggcggcg gacacacctt
     2221 ctggactggc gcggcgaaca tcgagtccgg cataaccgtg gacctgcgcc tcatcaacca
     2281 agtagagttg agcgaggata aaacgatagc ccgcatcgga ggtggcgcag tatgggatat
     2341 cgcctactca cagctcgtac cgtacaactt gaccgtcatg ggaggccgta ttcccgggat
     2401 tggagtcgga ggcttcgcca ctggaggtca gtcacattga aggacattcc ttgatttcga
     2461 tagctaattt gttgattagg aggaattacc ttcgcctcac gcgatcacgg gttcagctgc
     2521 gacaacatcc acggttacga agttgtgctc ggaagtggtg aggtcgtcta tgtcgaccaa
     2581 cgctcccatc ctgacttgtg gcttgctttg aaaggcgggt ccaataactt cggtatcgtc
     2641 acacgctttg atgtggctac tattcctcag ggcaagatgt ggtatagcat gcttaattac
     2701 aactatacaa atgccacgtt gtgggcccac gccaaagcct tcagtgactt tatgaagccg
     2761 gagaatcacg acggcgcagc catgatggga atgttcctgg actatgtaga cggtaaactc
     2821 cttctttcgg acgccatgtg gtacacaagg gaggttgagg aacccgccgt ttacgacgcc
     2881 tttaccgaga ttccgaactt ggggggcgtc gcagagctca acactactga caacgtcgtg
     2941 gcgaacttcg gggagaatat cccgtctaag gtggaccggt aagcagcaaa gatgaccact
     3001 tttaccgttc catactccac aatctaacta acttctctag cggattccaa ctaacctttt
     3061 cattcaacaa cccggagcct agtgtttaca tgcaactctt caagatctgg gagaagggct
     3121 taagcaagat cgcgaaagtg gaaggcatat tcgtcgagtt cttggttcag cctcatcccg
     3181 ttacgaacgg caccaacatg ttcggcctga cgcccggaaa gacggacgac gtgatggtcg
     3241 atatgactgc tgcctacact aacacggcag acgatgcgct agttaaggct gttatcacgg
     3301 acattgtgaa ccaacaacgc gctcttttga aggcgcacgg acatctgatc gactttatct
     3361 acctcaatta cgcggacatc tcacagaagg tgctccagag ctggggcgcg gataatgtgg
     3421 cgaagctcag agctgtcagc aagagatatg atcccaaggg cgtgttccag aaacaggttc
     3481 ctggtgggta caaaattccc atgtaggcct gttgtattcg ttgattagaa ctacggtctt
     3541 tgccaattag gagggttgtc caccacgtgt aaagcaaaag ttggcattcc tctcggtgac
     3601 catacgtcga taccatctgc atatctgctg catatattac gttatataga tctataaata
     3661 gcagaaaatg aacaccttcg taatattgag aaaagggacg tgattaccat agatgaacgt
     3721 tttctaaaat tacaatttct actgcctctt gactctcagg tacacttgta attaacgtgg
     3781 gttttccgta ccaaaaacac tgaccccaaa tattgtatac gatagggtaa gaatcgctgc
     3841 acttggtcag attgatcgac ctaagctagg ttttggaatg catataacca tgcagcaaca
     3901 cgaggtggga tttgagatct gagtcagctg attcgtggga agcgttcgaa agggtcccac
     3961 gaatcgtgac ccaaacaaaa ggagcaaaga agaacactga atggcgctga atagtattgg
     4021 tacagatccg tattaaggtt ttacccgaat acgatcttaa gattggatcc tattgaggaa
     4081 tagttagcga gaagccatcc tattgacatg gcgacgaaag gaggggtcag atgaccacta
     4141 aggatagcga agcttttcac tgtactaaat ctagtccctc ctctacccta gcctgcagac
     4201 cagggcctct aatttctaac ccctcaaggc ctggaatctg gaaaactcca ccccaaacgc
     4261 aaggtgaggt ggggtgaggg taccaatcgt atctatcttt tagctcactc ctctcatatc
     4321 tacccttcct ggatctatca atagtatcta gaaggttcat gtctctttga aggatgggta
     4381 gaccttgcct gagaaagcct catgggaatc cacgccgata gcaattcttt ctggaatccg
     4441 tattcatgca agggatagaa taacctcggt tcaaccaccc acattccaac acaacagagc
     4501 agaaaacaat ctctcgagga caccatgttg tcgcacttat cgtgggggcc aaaaagtgga
     4561 ttcgaatata tcgagctgat tcagactaag ggagcctgaa cgaaaaaaat gggggtgtga
     4621 aagtcttctg gattggatca ggcacagcct actacccctc gctcgtaagc cctaaatagc
     4681 ttgatttgag cagtaagcgc tttagtttct ccgcgcccgg caagcggcca agagttgcct
     4741 aaatgctttt tatttgtatt ttcttttact ttttacatat tacgattgag ccgtacatgc
     4801 atagaagaat ctcgtcttca ccaggggttc tggcattcgt actcgtattc ctggtgcatt
     4861 gcggtgtgag ggagttgggc gtaatctcac cattcgcggg gtagaacagc cacgttacat
     4921 tgcatcatat agcaagaacc ataaattcca cgctatatgc cttgaaacgg gtacccctgt
     4981 cgctgtagat ccgtggtaat acatggggtt cgatatagat agcttgccca aatctcactt
     5041 agactcagaa tttatataga gaaggttgga cagtgccgtc acacagcaga catggagacc
     5101 tacaaccccc agatacccgc tcgaaagctg aaagactcct gtgatgtctg ctcagcgtcc
     5161 aagctgagat gcgataagca gaagccgact tgctcgcgtt gcgcgaacct caaccgcccg
     5221 tgcacataca gccctgctcg ccgtggtggt cgaccgcatc gcgtacggcg gaaggcgagc
     5281 gagagccaga gtcaagatca aattcgagcc caaagccccc agcaatgttt caaggcacca
     5341 gagacaaata ctagcaacag ccacttggtg gagccgaccg gaatcccgag ccaaggcgac
     5401 aaccaggtgg gctgcgacaa tggctggttt cccggcacac ataccatgag ccattaccag
     5461 gatagccagc cacaatctgc agcaatgtca tcatcctcgt cgtcgtgtaa tgtaatgagc
     5521 atggggcttg atgcggatac cgccgagacc gactgtacca aggtcgctct gtcgattgtc
     5581 gagcagttgg aaatgagcaa gggacggcct aggaccgctg ctcccacgta cggcagcagc
     5641 ggcttgacgg ctaccgaggc atgccagcgg ctgctgacca tcctcatgtg tccgtgttcc
     5701 gagcaggcgg atgtggcgct tctggtggca tcggggtgca tttcgctcat ggacgtggtt
     5761 cattgggcgg ctggtgccga ttccgaccca ggatcggtga actacgacgg gccgtatact
     5821 aatgatggca tgtccatcag ccagggctca tgtaatgaag atgtactcat gtggtcacgg
     5881 ccacagtcat cttcacgcag cttgaccggc gacggtcaga gtcaggttgg cgacctgtcc
     5941 aagattgcca ggctcatttt gcagtttaca gataggtact gccaggataa caagggtggc
     6001 gcgcgctggg agcacactac ctgggttgtt gcgcctgtgg cggctttgct tcggtgcaag
     6061 ttgcaatctg tcactcaggg agtggcaaga cggatggttc tttgaatttc ctcgtatttt
     6121 gatatattac tgtacatagt acatcttgca gtgttttgga gagcctggct agaccataga
     6181 caataccgac ttagttgcgg gacaatgtat aacgaccttg aaagtgcccc ttggaattgg
     6241 aaattgatga cgagactagt ctttatttgt cttattttat ttaggactca acaaatatgt
     6301 ttgtctgagc aatatacttt ctagcattca tttcattgca aatctttgcg ctagcgctct
     6361 aatgtgtgaa tttatcgttc atctacttgt atgatcaacg ctcgcgtgca atagtcccct
     6421 tgatctggga tgggcgactt cccatacatg taccggtcgc ctactgggtt cctgacaaag
     6481 gctggccagc gatgaatcgc gggaatcctt ggtagccaag ccagagctca ccagttcctg
     6541 gcgggccgcc gacaatctcc ttctggcgag ccttgagctc atcaacgtcc caagcggcga
     6601 agacgatttt gtctttgaga aactccgctt cgggagaggc aatccagaca aggaaatcgg
     6661 cgggaagagt gactgccaaa ggaagaataa ttgttagcga ctggaataca agagcaggat
     6721 cagtcaatac ttactgtcat cataggcata tggcaattgg atcgtctctg ccagcttggc
     6781 cgacatggcc gttctgagga gtccaggatg cacattgtga agacgcactt gcggattctc
     6841 ggtggcaaag gactgtaaga gcttgacggc ggccatcttg ctgctcacgt aggctcccat
     6901 gccggggaat ggggggaaca ggatgccggc cgtggtgaga ttgataaagg tgactggctt
     6961 gtcctcgctg gcactgacgg tcctgtttgc caggacgaca gcctgcgccg ttaccagtgt
     7021 accgacaacg gtggtcttgt agccgtccag aaaggtagcc ggatccgctt ccagaagagg
     7081 cacgacgggg gccaggacgc cggcacaatg gacgaggatg tcgatgccgc caaactccgc
     7141 agccaccttg ttcatggcat tgcgtacgct cgcagcatcg cacagctcag cctcgtgagt
     7201 ttgaatcgtc acctctgcgt gactggtgcg aacaatcgtg gctgtttctg ccagcgcgtc
     7261 ggcgcgtcga ccgaggagga tgagggctcg gggacccgat gcagcgaagg atgaggctgt
     7321 ggctcggccg atgccgcctg atgcgccagt gatcagcaca accttgcccg ccgtggacag
     7381 gcccggctga gttgggttga tgccagcata tgtggcggtg tgggtagtct tggtgtacga
     7441 tggtggtgtg gccattgtgt cagactctct gtggggcagt gatcgtgtga aacagtcgaa
     7501 cgaattatag tcgcgtgacg taaaatggga atcgcttcaa tgtagatacg taaacgtaag
     7561 cacgtaagat tgacgaaccc tgtgaaagca gaggctgagg cgagtatttc cggtcaaagt
     7621 gtgttagagg gaggttgaat aggcaggtaa gcaggcggag gggctcgtta ttaatagagt
     7681 gcattgtcag caatattgac cctagtcgtt gttgatacga ccattagcat ctgcctcaaa
     7741 ccaacgtcga tgaggggcag gaagcacctg agtgggtgca tagctcggcc ggcagcaagc
     7801 cgtacaggga tctcggcctg gccccgcatt agacagacat cgggggcttt ttccaccctc
     7861 aggtctggat cgacggagtc cgagaatgcg tggctcgttc gaaatccaca cgtatccaca
     7921 taccaacaat gtctcattcg gtccgcctgc aacaggcaga tgcctcggaa gcctagaaac
     7981 ggacctcttc atttacaaga gaatgtccaa aacctcccga aaagaccaat agtgaaggtg
     8041 caactgctcc tagggtaccc acccgttcga gttgtggatc ccgggccacc aggaacaaag
     8101 aacagggcac gcagacagag catgggtccc caaatacgag gtcaacagca agggtccaac
     8161 aaagccgtcc tacctagagt gccatcacct aacgatcgta accaagtcat aacctaacct
     8221 aatctaacca acctaggttg tcagggcggt gggcagggtc tcttggaaat actgccggca
     8281 gataacaacc ctggctcacc gtccgcctag ataggttcat ttccgcctta ggcagaacta
     8341 ggttagctat atagggaaca atatatatat atcaaccaaa caacggttca actgagagtt
     8401 ggaacaacca accctactaa cctaacctag atcttaaaac ccgaatacga cccgttcaca
     8461 actcgatgta ggaagatagt ctatctagcg gtatctataa taactgaaat ctacggttga
     8521 caggcaatat gtccttgtaa agcagcccta agcaatatgt ttcgttaaac gcattgaaaa
     8581 gcgaaagtag gcaatgtcta attttctaca gactgtcgct atacacttgg ttccattgga
     8641 cgaggaacct ggccagggac accaacagac tccaccgtga catcgggact ggtagcaaag
     8701 aatagaaggg ccatgtctag tttggtttgc tttatgggta caggaaggtc gaactactgg
     8761 ggtttgatgg ggacgcggtc attgatttag ccgagttcaa gttcctttcg gatgagccta
     8821 aaagttcccc tcatttccac ctccttagca tagactggtc ctctagcgta tacccatctc
     8881 gtcagataaa ttgacctttg atcaaccatc atttcgatta ccggtcttag ctttattaca
     8941 gacatggaag aggcagacta tgttatcgtc ggtggcggta cggcagccct ggttgttgcc
     9001 tgccgactgt cggagaaccc agagacgcgc atcgtcgtgc tggagcgcgg tgaagataca
     9061 tcgagtgatg ctcgcgttca ggatccactc gtgtacgagt ctctgatggg gagcgagatg
     9121 gactggaacc tcaagggggc tccgcaggta acgaggattc ccccccaccc tcctctacta
     9181 acaatggcta tgtgctaaaa atgaacggac caggccggac tgaacggtcg ggaattcaat
     9241 caagcggcgg gcaaggccct gggcgggtct tcggtaatcg atggttgcat attcctgcct
     9301 ccggctgcag cggcattcaa tgcctgggag tcgctgggca atccaggctg gaattgggaa
     9361 acgctggcgc cctgttttca acgggcatat acattgcatc ccaggactgg tggtcctcag
     9421 tctaatacag ccggaccaat ccaagtgagc tacccggtgc ctacggagag ggccgacacc
     9481 actctgctcg acgcatggaa gcaagcattt gaggaacacg gctatggtta cgctgacgaa
     9541 ttggtgtcgg aaggggcgac tattggtacg cgaccgtata ctgcgaccat cgacccggtg
     9601 tccggacatc gcagcagcgc agcgaacgga tatggcgcta ttatcgcatc tcgtgctaac
     9661 gtcagaatcg tcaccggtgc cagcgtaact cgtatcctgt tcgactcgtc tgcacctcac
     9721 tgccacggca gtagaggtcc agatcgaagc ccaggggacc gtcctattca aacccaccaa
     9781 agaggtgatc atggctgcgg gcgtgtttaa caacccccag attctcgaat tatcgggaat
     9841 tggtgatccg gctcgactcc aaaccctcgg catttcacca cttgtccacc tgcccggggt
     9901 aggagagaac ctgacgaacc acgctatgag tgtcctgtcg gccccggtga aggcgcatgc
     9961 ggacatccag gatatcgccc cgggcatgaa agctaacgcc ttcatccacc tcgcgcccat
    10021 ggacatgcaa gagattcttg atcgggcccg cgaggcccca gaccacgcag caattgcagg
    10081 gatcctgaac ggcccaaacg aggcgtccgc ctgcatccac ttcgctatct accccggcaa
    10141 tctcgccatt atcggcattt tcccttcctt ccctttctcc aggggcagcg tccatatcca
    10201 gtcagcggac ccagccagca gcccccagat cgatccaaag tacctgaacc acccgtctga
    10261 cctcgattcg atggtccggc acgttcagca tttgcaggaa attttccact cggcccgtct
    10321 ccagcccttc gtcgatgcgc cgccgcccca ggatcgagag gcgctcgccc agctggtgcg
    10381 cgaggccatg gccatcccaa cggcccatgc gtgcggtacc accgcgatgc tgccccgcga
    10441 gagaggcggc gtggtcgcgt cggatctgaa ggtctacggc gtcagcaatg ttcgagtggt
    10501 cgatgcaagc gtcttccccg tcatttcgca ggcgaatccc attagcaccg tgtatacggt
    10561 ggctgaacgg gccgcagatt tgatccgagc gaattgacta gcccatgttg tgtttttccc
    10621 ttgcatttgg tcttggtgtg ttcgtggtcc tgagtggtag gaaatagtag aatagttctt
    10681 tatggacgag aataatatga ctgagtcttg ttttttcccg ggtcactact aagtgctatc
    10741 agaagtaccg attaaaaaga atatcatcga tttacgccag aaagatcctc gtcaagaacg
    10801 aacttgacct ttttgccagc gcagtggata aatattaaat tgcaacaaaa gcatccctgc
    10861 aaaacggaaa acaattagac aagtttcaag acgcatatct acgaagtaag tacatcaaca
    10921 tcgccgagat ggacggaact tggttcccta ccccaagtcc tacgagtacc cagggagctc
    10981 acccgcctat taactgtgta caggccgtac gctgtataac tggatatttg gtattttgtt
    11041 gtgcctaaac tgagaaatac taaaagaaat cacttggcag ccgcaaagat gaccgagctt
    11101 tgcataaccg gcgcatactt cttaaccgcc acagcacgta gccctgcttt gtccaggatg
    11161 gcatcccact gcgacgccgt ccgttccgtt gtactgaata aagaatacat ttgaagatcg
    11221 agcccggccg gccatacatg agcattctcc tctggcacaa ccacttcatc aatcgccacc
    11281 agggaatccg ctgacatggc gggcacaatg ttggagagaa tctgcaccgt gttcttgtcg
    11341 tcccagttgt gaagaatagc tcgcagatag taatacttgg cacctttcac gggctgggtt
    11401 tgaaagaagt cgtgctccat ccactgaatg cctttgatat cgggggcaca tttgatgact
    11461 tcaccacggt cctgaacgat cactcggcca gcgagctccg ggtacttgga cagcacttca
    11521 gcagcctgat ggccagtgtt gccaccaatg tctacaaaca tggcaccgtc atgtccaatg
    11581 ctgacagact gatcgagagg catcatatcc acaccattgg cgtctctggt cagccgcatg
    11641 gcagcttgaa agttcttcaa cacatccgga tgctgcttaa gccagggata gggctccaga
    11701 tccgtgttga gagccttttg aaacgcactg cccttgggtt cattttgata tccagtctcc
    11761 tttaagaatt cgggcaaagc atggaaggca ggattgctga acgcatggaa aaaccggatg
    11821 ggatgctcaa tgcgtgggtc ggcaaagacg tacgtcttct tgctggccac gtactggtca
    11881 ggtcctgtct ctccgaccag acgactggcg accatgtatc gcatgatgcg agcgacgagc
    11941 agtgggtccg ccatagtagc cttggcaagc tcttcggctg acaacggtct tttgctctcc
    12001 acgagggact tgaagattcc aaggtccccg cctatgcaaa ccattgctgt ctgtcgaccc
    12061 tattttgaga gcttcattag tatacataac gtgatgcatc caagcccgga attgatttta
    12121 ttttagctta ccgcatcaac taatcgcacc acagtgtcga aaggagtctc caagtcctcc
    12181 gccgattggt gcagtgacga gatcaaacgg tgcctagtgc cttcttcgat tgaagtctgg
    12241 gaagaaatct tctcggctgc aatgaggtct gccatgcagc ttttgacgga gcgcacctcg
    12301 acattgttgt gtccatttaa ttcatcatgg gcgttggtcg tgtggcttcc attggtgtgg
    12361 gcatggccat tggaatgacc atttgtttgg ctgtggccat tggcctccgt atgtccatta
    12421 gtgtcgccct ggctattgtt ctcgatatgg ccgttaatcg cggtatgacc attcgtctgg
    12481 tcgtggtctt tgcacaagtg gtttccattg gtttgggatt cgccatttga aagcgtcttc
    12541 ttggccgctc ttgcttcgcc gttgaggaaa gacagcgcat catgggttgt gtatttgacc
    12601 tcggctttct tcgctgggga caatccgagg tttcccctct ccaaacgcgg agcgaggccg
    12661 tcgatagagt caagggtgaa attgtcaatg ttgagcgaat cctcggggcg gaccatgcgt
    12721 cgtcccttca gggtctttag gattgcctgc tcctctggtg tcagatgctt ctcgagttcg
    12781 tcgagagcct tgcggttggc ctcatcgtta gcatctgcat cgtggccgag tgacttcagc
    12841 ttctgcacga gagcctcttt ctcttcaaac gagacatgcg caaatgccct gaaacagaac
    12901 tcgaccgtct tggacatttc agcttgggtc agctttccct ttgcgtcggc atcagcctgt
    12961 ccttggataa ctagatcatg cggttagaat cattgacttc actgttcgat catcatatga
    13021 aatgaactta ctgggtctga acaaatcaaa cgctctttca aagctttgct catcaaaatc
    13081 actgattacg ggctcgtctt gagaccggat ctgcttcaat gcactagaca cgaccaacag
    13141 gaaccgtgtg tagctttcgg aagtcttctt gtcgtgccac gacgccgcaa cagtctcatc
    13201 gcagtcaccg cggatagccg ctgcaatagt ggttgctgcg gacagacctc ccgacagagc
    13261 caagtgcaca ccagaagaga agaatgggtc aatgaaggat ccagcatctc cagcaatgcg
    13321 cacacccggg aaggcataat tggaggcact gtatgaccaa tcagaagccg acttgacttc
    13381 cgatatgagc tccgcgttgg aaagcaaatc cttaatgccg ggaacaaact ccagagactc
    13441 caggtagaag cccttggagg aaggttcggc cattttgcgc ttcttctcgg tcgccatttc
    13501 ttggttctga accacaccta ctgagtgggt gccgttgtgc agagggataa accataccca
    13561 tccactcgca tctgttgagt tatgaagact cgagttagca tgatttcctc tctgaaggca
    13621 gtatgaaaca cccagttgag tcgtaccttt gagtgcttcg aaatagggag caccctcttt
    13681 gtgtgtgccg acaccgtgaa caccacctcc cttccagtaa ccccaactgg caacgttcct
    13741 cagccccttg ttgaaggtcc gattcttgag atacttggtg ctgataagac catttctacc
    13801 cgatgcatcc acgatataat ccatggcaag agtgccagaa gtcccgtcct tgcgagtcca
    13861 agtagcagat acgggacggc ccaagggatt cgcatcttca gatggggcaa actcgattga
    13921 tgccaccttg gtatcgtcaa atgtcttcac gccacattcg gctgcatgct taaagagcag
    13981 ctcatctgcc tcggatctga tcacattcca ggcatagcct cctggtccac ccgctgcgat
    14041 gaaatccgta tctaaaagaa gttaggcgta ctcacatgca tcgcaattac atcgggctct
    14101 attgaataac tgctggagac ttacatgttt caggcctgga ccagttgagg cgaaaggcac
    14161 ctccgttctg ctctaggtgt cagcgaccag tgtccttata cagctagcaa aaaggttttg
    14221 ggcttttact actcaccttt acattaaaac catgggcatc ccacttgtcg taggcgtcaa
    14281 taaacttgag aaagtgtcgc attgacggga gcatgctttc accgatgtgg tatctagtgc
    14341 atgtgtaaga atacgggaaa tatcaagagt tgatttatcc accccctcaa agcgccggaa
    14401 actcacctag gaaacttctc tgcctcaagg aggaccacat cgattccctc ccgcgcaaga
    14461 gccgatgcag aataggagcc agctggccca ccaccgatga cgagcacctg gcacttttcc
    14521 ggaacgttcg tcatacttga taaaactaaa tgcaatgatt tctcttttat cttgttgtgt
    14581 tcgtaatgtt gctgtgctga aatggataag cgtttattct gaatttctac aaactaggta
    14641 ggacgaagtg aaagacatat ataaattcca aatgttgcct tgcacaaaca ttactataca
    14701 gaaaccactg attctgacac attatcggct attgtcgtct gttcggacct cgtgttgctc
    14761 ccgggggctt tttttttttt tcggagggat tatgttaggg ttgaggcagg ctgctgactc
    14821 tcggaatccg agcttcagta ttccacagcc ttggcttccg cagcacagcc cggcttacgc
    14881 ctcgtatagc aacaatcttg ttgactgaat ttcttgtaac gaattgagaa tctgtcttct
    14941 ctgtcactgg cgtgtcaatg ctttcaacaa ccatgccgga gggattttac tcgtcgccat
    15001 tctgggctgg ctatctagag acacagcgaa gcaagcttcc tgtgctcgca gaagtcgacg
    15061 atggcttgtc tgaccgtgtt gtgcgctttc tgggatacaa ccccggaagc atgcaactcc
    15121 agggcaccaa cacataccta gttggtactg gaagctctag gatactcatt gacactggag
    15181 aggtatggcg cttgcccacc atttgagcac tcttcgcggt tcctctgttc ctgggtgtgt
    15241 cactcctact ttggtacagt tgggaataat ctagatacgt acttcgatat cctgttaact
    15301 tttgaaatct gtcaatattt tttgttttca tgttctcgcc caggaactca ataaccgacg
    15361 tcaacaggga tccccacaat gggcactgag tgtgaccaga tatctcgaag accacgacat
    15421 ctccatttcc caagtccttc tcacgcactg gcacaaggac catactggcg ggatagccga
    15481 cctccttgcc catgattcca acataactat atacaagcac atgcctgacc acggccagct
    15541 ggacattgtg aacggccaaa tcttccaaac acgagatgcg accctaaggg cagtcctgac
    15601 acccgggcac accgttgacc acatgtgctt cgtgttggaa gaggaaaacg cgatgttcac
    15661 cggtgacaat gtgctaggcc atggctatag tgttgctgag gacctagaag cctacacagc
    15721 cagccttcgc cagatggcaa gcctaaagtg cgccgttggg taccccggcc acggagacat
    15781 gatatctaac ctgcctcaaa ccattgcaaa atatatcgcg cagagagtct caagggagaa
    15841 gcagatatac tcggttttgg ttagagagac ttcttcctct ccttcattcc gtaatgggag
    15901 tagcgcgaga agtgctagaa aagccagaag cggctacaca ggaggcgtca gcgactctag
    15961 tgatagtcgt atcgaccaag acattaatgg aacggagaca gtgcagggcc tatccacagc
    16021 tgacataggc ggtctcattt acggagaagt ctccaaggat agcgcaacgt ttgactctgc
    16081 tgtggggcct ctgttggatc aagttttata tatgttgcta gagcgaggcg aggtcggttg
    16141 tagactggtt ggaccagata ggactacaca ttggttcgca acggtccagc cactttagca
    16201 aagaaatttt ggttcttagt agttgtttac gataatgaag aatttgcatt ttggagtacc
    16261 taaatgatag ttttgtagga catacgcatt gactgacatt tctgcatgat tttcctttcg
    16321 gcttttctgt acatgtgcac atttctcttt ccgatcgttt agaatctggc agtctgatct
    16381 acttgcatct tcgtcaccac tgcggccctg tagccggaaa gtgactgttg aaggattcct
    16441 cggaggccgt ctcggtttga ctgaatatac ttgatacgag cttagcaata tagcgctcca
    16501 atgatctcca attcgaatca acgctgccac cgctaagact gctcaattga gtatagtggt
    16561 tcatcagtac ctgcgtcaaa taatcccccg agtcggattc cgacctttgt tggcgccatg
    16621 gaacgcaatt ctctgtctac cctaagccaa gccagtctac gagaaacgag aagtcagctg
    16681 gaaactacgt agactattcc cagccagtag tagtccatct atgtttagaa tagaaacatg
    16741 aataccattg gagagtaaca cgaggtctat cggttgtata ggattcgtag ttgatggtcc
    16801 acaccacccc tagaggtcac gttacagatg ttcgatttgc tctctaatga aagctgaaaa
    16861 gccttcgact ggtttcccca tccgattagg atttgctatt ctagtggatt caacattact
    16921 ttctgaactt ttgttttctt cgagagacga gagatacttt caaaactcac acaatgatcg
    16981 aaaacaccac tattactcct tccgaatcac gctcaccaag tcccagccat gcgaacgtcg
    17041 acatggacgc caatatacct gaagaattta ttctattcag tcacgagctt cccagtggtg
    17101 aaatccagga cctgatacgc agactgcaca gatattccat gttacctggc tatccgcacc
    17161 ttgctaggtt cttgcagagc tgtgccttgg ttcttagaac ggaggttcag aagctgccac
    17221 ggccattgcg agattctgta ccgccattcc acaatgtggt cacgctggcc tcgcactggg
    17281 atgacttcaa gagcagctcc ctaaatggtg cttgggacgg tgcttttcta tgcatctatg
    17341 agatagctat gctcatcggg tgagtcgcta tatcccgttc tatagaacta ttgccagtgc
    17401 tttctagtag atgctagggt tagatatgag ctaatattct atgtaactac atacagacac
    17461 catgagacac ttgatacttc ataccgccgt ccggcatgct tggtaggaat aagcgtcggc
    17521 ctattttcag cagcagtagt agctgtttcc gagtccttat cggacctcgt ctcatacgga
    17581 gctgaaagcg tacggaccgc ttttgcattc tgtgttcatg tacagcgcgt ttcccagacg
    17641 cttgagccta ctgtgacaga gcaagctacg tcagttagct gggctacggt cgtgataggc
    17701 gtaccagtag aaatcattcg ggaagagttg gaccgtttca accaccaaga agaattacaa
    17761 cgcactggta caaatacaat gccactgact ggcgtgagta ttagccacgt taataatacc
    17821 tccgttggaa tcacaggtcc tcccacacgt ctcaagcaac tcttccggga gtcagagata
    17881 cttcgttctt caaggcactc agagctgccc atctcaggag ggctgtgtca tgttccaaat
    17941 gtatatgact acgacgatgt gcgttccatc cttgccacgg cagaggtctg ggagagatgg
    18001 ggcacccgtg ctacacaggt gccattaata tcgccattta caggttcacc atatcagtgt
    18061 tccgatgcat accatttgat agaggccatc tgtaccgagg ctttaaccaa gccgctattc
    18121 ttcgacaagg tcgcaaaggg cgtggtgacg cagctgtcgg gcggacaacg accggatatg
    18181 cagtcctgtc agatacttca ttacagagca tccgtcatgt cagacaccat cgtcgccgac
    18241 gtcgccgaag acctctcgac tcgtgatgtg attcgcgagt ctctggttga ttgggccatg
    18301 cgcgacgcat ttgatcaacc tcaacatagc ccaacctctc cgcaaaacgc aaagctagct
    18361 gtcgtcggca tgtcatgtcg tatgccgggt ggcgcagata cccctgaacg attttgggag
    18421 ctgctcgtaa acggagttga tactcacact actgtccctc cggacagatt cgatctggat
    18481 gcccacttcg atcctagtgg tgagaaagag aatacagttg gaacccgatt tggtaacttc
    18541 atagacaacc ccggctattt tgacgcagga ttcttcaata tgtcaccacg cgaggtaaga
    18601 tagcaacatg aatccacaag ctcgccttta tatcgataat ctaaccccac acaactcttg
    18661 aaataggccg agcaaacaga cccaatgcag cgcctagcac tggttacagc gtatgaggcg
    18721 ctcgagatgg ccggcttcgt gcccaaccgc acgccttctt ctcacctctc tcgagttgga
    18781 acgtattatg gacaggctag tgacgactac cgcgaggtca acgcaggcca gaagattggc
    18841 acgtacggca ttcctgggac ggaaagagga tttggtaacg gccgcatcaa ctactttttc
    18901 aatttccaag ggcccagttt caacatcgac accgcatgct ccagtggatt agctgcagtt
    18961 caggccgctt gttcggcgct gtgggctggc gaggccgaca ctgtagttgc cgggggtctg
    19021 aacgtcattg taagtcgcca gaatgagtcg tgcccgaata ggcgggcgat aggtgttgcc
    19081 acaatactaa cgtgagaacc ttgcaagaca agtccggata tctactgcat gttgagcaaa
    19141 gggcacttct tatcaaagac tggccagtgt aaggtgtggg atattactgc cgacggttac
    19201 tgccgggcag atggcgtggg atctgtcgtg atcaaacgac tagacgatgc attagctgat
    19261 aacgatgtga ttctggcatc tattgtagct ggtgctacaa accattcagc ggagagcatt
    19321 tccattactc aaccacatgc cgcggctcag aaagagaact atcgccaggt tatggacaag
    19381 gcgggtgtta gccctctgga cgttagtttt gtcgagcttc atggcacagg aactcaggtt
    19441 tgtctaccca aatatgtcaa tcgagtggtt gtccttgaag tatcaagctg accccagagt
    19501 ctcgttgtaa tttcaggttg gagacgctgt tgagtctgag tctgtacttg actttttcgc
    19561 accttcagac cggcggctac accctgacaa gcgccttcat ctgggcgccg tcaaatccaa
    19621 cattggccac ggcgaagctg ctgcaggcat tgcatccttg atcaaggttc tgttgatgta
    19681 ccagaataac atgattcccc gtcatattgg catccagacg gccatgaacc ctgttgtggc
    19741 taaaactctt gccaaccgca acgccggtgt actctctgag aacactccat ggcttccaac
    19801 gtcggccttc aagaggcgtt actctattgt gaacagcttc ggtgcccatg gcggcaatac
    19861 gacgttactg ctcgaggatg ccccgttgga acgcatggat agaaataaaa atcactcgca
    19921 gcaggttgtg cctagcagcg aagtggtgtg catctcagct aaaagcaaag cttcacttcg
    19981 ggctaacgtc agggctttgg tcaactatct gaataatcac aaagagacgg gactcagaga
    20041 tattgcttat accacgagcg ctcggcggat tcaccatcat atccgcattg ccacctctgt
    20101 ttccagcact gcacagctgc attctttcct gcaagccgct gctgatgata tcgatgcaca
    20161 tgcgaagcat gtcgctacgg ctactaaaaa gcctgttgta tttgctttct caggccaggg
    20221 ctgtctctac cacggcgctg cagcgcagct atttgagcga gcaccttggt tccgcgacca
    20281 ggtactccaa ctcgatcgca tcgctcggcg ccttggtttc ccatcgatac tagccaccgt
    20341 tgctggtgat gcagcgagta tcggctccac caggtttccg aaaagggaat ctaccccagg
    20401 tagcgaggaa agccatgacg ttgtagcctt gagtgatagc gacacaagta caacttctac
    20461 gacgccgaca gttgatagtc cagtagttac tcagcttgcc ctggtggtta ttcagattgc
    20521 cttggtacag tattggggcc tgcttggtat caagcccaac gtggttatcg gtcacagcct
    20581 aggagaatat gctgcgttgg tcgcagctgg cgtcttgtct gtggcagacg ctctattctt
    20641 agtgggtaag cgagctgaac tcatgacggc tgcctgcgag ccccagagtc atgccatgtt
    20701 gtcagttcgt ggtgcgtctg tcgatcacat agaggaattg tgtcgagagg atgagaaaca
    20761 ctattcttac gaagtatcgt gtgtgaatgg gttaaccgac attgttgtca ccggcctgcg
    20821 agaggatatg gcttcccttc gtgacatgct catgggggct ggactgaaat gtgtccttct
    20881 tgacatacct tttgcgttcc acagccagca aatgtcaccc atcctagatg acttcgagag
    20941 agcaactcag tatgttacat ttaagaatcc tacagtccca gttgtctctc cactactcgg
    21001 acggtgcgtt tcggaggacc acgttcttga tggaagttat ttgtcccgtg caacacgcga
    21061 gcctgttaac tttgtcgctg ccctcgacgc tgcatggtca gatggcatag taaatgacaa
    21121 gacggtctgg atcgatatcg ggccgcaccc ggtctgtacc tcgttcgcca aaaatcatta
    21181 tgccaagggg gcaacgcaag cctttgcatc cctccgccgt ggcgacgata cgctgtctac
    21241 atttacagga actcttgcag cactacactg cctgggtcat gctgttgcat ggaatgagta
    21301 ttttgatctc agggagaatc ccgctcgcct gcttcacctc gactcgtacc aatggaacta
    21361 caagaattac tggattcagt acgaggggtc gtggacgtta gacaaagcca atgctggaca
    21421 acgcaacaag gacaacagtt caacccccgt ttcggctttc ttcacctctt ctgtacaaca
    21481 gatcatttca gaggaatatg gcgagtccat gggagagatg aggggactaa ccaacttgca
    21541 tcatcccgac ctacggggag cagcagatgg gcataagcta aatgggagga gtgttgtaac
    21601 tggagtatga tatctcaagc cctgactttc tttcatttca aattccttgg gtagattgct
    21661 aactgtaact tatacagagt atttgggccg atatcactct caccgttggt gaacacttgt
    21721 acaagcaaat ggtaccaaac ggtggtacac caccacacat ggacgtgaaa aatatggaag
    21781 tactcgaagc ccaggtactg cacccagagg catcacaagg gtcggccccg gcacaatata
    21841 ttcaaatcga aggagtcttg gatatgtcgc aaaagcaaac aacagtacgg ctatacacag
    21901 caagcccaaa cgggactcgt aataccgaca aggcgtttgc cacggcaact gtctgctacg
    21961 aagacgcgca gacctggcaa gaacagtggc agatgacttc acatctggtt gctgcacgag
    22021 ccaattcgct gtgggagatg actacaggcg acgaaaatag tcccgacaag agcagagtga
    22081 gcaaattttc gcagagcgtc gcgtatcaac tcttcgcaaa cgtggtggac tacggcccgc
    22141 gttatcgcgg catgcagcgc gtagcattct ctgaggacac tctggaagca actgctgacg
    22201 tcctactgga caatgacgag catggcactt ggcacactcc acctcactgg atcgacagcg
    22261 ctttccagct tgccggcttc gtcatgaact cttttggtgt tcaaggtgac ggtaaaatcg
    22321 ctgggtcatc ccgtgatttc ttttatatca ccccaggctg gcgtcacttc cggctgctgg
    22381 aacgccttga gcctggccct agtgtcacgt atcgcaactt tgtccggatg tttcctgtcg
    22441 atggcgaacc ggggacatat acgggagata tatatctgca ccgcggtgaa aggctcgtgg
    22501 gcgtctgtgc aggggttaag ttcaaagctg ttcctcgggc tttgatgccg gttttattcc
    22561 ctcgggttaa tgctggtaag aagcgaaatc aatctgtcga cactcattcg accaaaggcg
    22621 aaaccaagga gaatgacact cagtcccagc cactcccggc cagtgctttg cagaggccta
    22681 agaacttgac gactcctacc tccaaagtaa ccaattcgca acacgaagat caggctggca
    22741 tctcaccaaa gtttaactct ccagccccgg tagcgacagt cacgcagcaa gtccagcctg
    22801 tacagggtgg acaagatcaa agccagaatt cccaagcaac tgcatgcctc gcgatcattg
    22861 cggaggaaac cggactggat ctggacgatt tgaaaggcga tgccgccttt gctgagttgg
    22921 gtgtggattc tctaatgtca ctggcactgt cggccaagat acgtgcagag ctaggtgttg
    22981 atgttcaggc gtccattttt ctgcaatgcc ccactgtaca ggatttggtt acgtggttga
    23041 gcaagtaaat agatacttat cagtagcgta tgagacatta gaaattcact ttgaagtcaa
    23101 actagtaatg gacaccgtgg ggaagcgtgc aacatgactg gagactgggt caccctttca
    23161 atgaaattca gttatagatc aaactgaaga atcgggccat ggtgctatcg aacagcgttc
    23221 catgcacgat atatctcaat cccactcaat caaaatgcca cacccatcga gaccgcgtct
    23281 tgactacctt atccccaaca atatacattc attaattgcg ctttggactt ggcactgatg
    23341 actcaacgca atcagatggt ataagttata caaactcaat atcatgcact attacttgta
    23401 gggggatgat gtagagcaac ccaggccctc cagctcccat gcttcagaat actgagaata
    23461 agcacgcagt ctaggacatg gactccttca aatcaaggct gacaaccacc ccacagtcca
    23521 gaagccatgg taactttagg tctcaggcgg atttgagacg agggtggcag gcggtgcctt
    23581 gactgccatg gcccctgtaa cgctggtcct cgctttcatt tccaagtttt aacctgcaac
    23641 ccacccgccc acccgacgat catagaacaa gtaaggtaaa acgatgccta tagccatact
    23701 ctcctaatgt acggagtatg ttcgggttgg tcgcctggcc agcgtgagac tatgattttt
    23761 aacccagtca gacttgtcgg atccgacatg ctagcctcag ttggaacagg gatcatttgg
    23821 agaccatgtt acatcgtgca caaaatttat atgcacaccc tgatcagtgt aaggttatgt
    23881 atcatatgaa ttaccgatac atggctcatt aagcagggtg tggtgcatgt cggaatgacg
    23941 gtaatataac atctaaagaa taggtacacc aagaagtcgc cagataagcc agtcaaagca
    24001 ttcgttcttt gtcattttga ttactaccgt atatggaaaa cccagttgct ctagacaagc
    24061 tttatagcta agagatgata ttactgagag gaagcttgat ttttgttctc cactgtaagt
    24121 ctcacacttt gtataaaaga ctgccatcag atttttaaat cgattccgta tttgaggccc
    24181 gatgatttac tgtgcgagcc tcgattcgca atagaagtta aaaggtggta cgtttttcct
    24241 ggtcatcggt tcgagactaa ggcttaggta catggatagt gcttatgtag ggctccagtt
    24301 ttcccagaga ttagctattg cggatgaagg taggaaaact gttgattcaa accctggccc
    24361 atagactatc tctcacaaca gactaaagat attagtctcg tgggggacaa taggtacttc
    24421 atgtactgta catacagtac ctttgtcacc tttgtaatta tcgctcaatt atcttatgaa
    24481 ccccaccctc tccgtcttcc tgtttctact tgatctccta ctcttcgtct tcctccgctt
    24541 ctttggcttc cccgaatcct cgctcttttc cagacatgtt gttgccaata gttctcatga
    24601 tactgtcatg gctagtaagt gttggaatgt aacccggctt cgcccaagac taacccgaac
    24661 cgctcagatc caatacccat acacgatgct catcgggaca ctatccataa ttgaaggacc
    24721 aaccagccaa ccctcaaata caatcaccaa ctctcttcgc accactatca atcacctacg
    24781 tacccaggtc ggcaactcgt tctacctccg agggttcgcc ctcgttctca tccacgacat
    24841 agcccgagat cccatcctcc caggtctcct acccatggaa ggcaactcag cgttgaaacg
    24901 agacatccgc tccctaattt ccgtagcgct tttggcaaat ttacaagtcc tctgggtcca
    24961 cattgtcatc accaagccat cacggaagtt ccttttccaa caactcccca gcctgaattg
    25021 ctggctccga gtgattccca tagccctcct ggaggttata ttgcgcagat tggcagtccc
    25081 aatcacgcta ttcctcgaac tctacctaat acatgctctg gagatgatag acattaacca
    25141 ggacctggat aatagccaag cagcaggtca cgtctatgct ctcgcggcta tcgctcccag
    25201 gttggttgaa ttctggcttg ctctccctgc tcgaattata tttgttcgga tcgcagcgtc
    25261 catggtccca gatgatgatg aattgattgt accgcttgat ccacaactca aagttggtgc
    25321 tccggtgggc atgttcgatg tgtggaggag agattcgtgg gcgcgtgctt gtaaaatcca
    25381 gactagaggg tttatggcag gggctgctat cttcatttta ggacaaatgg ttcttcctga
    25441 gtttcggagt tatgttcctt ttttgccgat gtggtttaat agttgacgag gtaaaagaag
    25501 aacagacaac ttctcaagct atgccagtac tatcgttagc tgatcgtgtt gaatgggtga
    25561 agcccaagtc tcccactttg atacttgaga gatcaacacc caagatatac ccctagaacg
    25621 tgggtcggag caatggagag cccacgaacg tatgcagcta tgactgagag ccttacggga
    25681 aaagaatgac ctgaactgcg atcggcattg atctacacct ctatatacat ccctcaaagt
    25741 ctatcacgat gatcctgttt ctcaacactc accgtgacat cgacagtcct aagcacaccc
    25801 ccgttcccct gcgtcaaatg cctcgtactc tccgcccctt cactcgagct cgactgtcta
    25861 tccccctcat cacgacccag attcccaccc gttgaaacct ctgtaaccac cccgtccgta
    25921 ttgcgcccat cgaacatcga ccgcccgatt ttcatcgaac ggccgcgagc tgactggctt
    25981 gcccccgagg aagactggtt gatataccca cttaccttgg tccgcggaag ttcgaggccg
    26041 atcccatcgg ggatttgcgt tgtggtgagg cccgagtgta ggccggcgaa gatgtggtag
    26101 agggttggaa cacaggcggt tatgacgcca gtgagcatca ttgtttgagc gatgatttcc
    26161 cagttcacga tgtcccctat atggatactt gtcagatgca tcccgcggta tttgaaatgg
    26221 ggatggggcg tcacggacag gagacgtcgg ttgagtggct gaaggaggag atgagggcga
    26281 ggtgcgcaat cccgaggcag acgacgctgt gaggattagt gaattagccg tgtaacctgg
    26341 tggtcaaagg ttgcggttgg tgatcagtac cttgagcgcg cggagaagga gcacaagatc
    26401 ttcactcgct tgtgccaggc catctggacg ttgcgcatca tgaagaaggg taggacgacg
    26461 atgatgacct ccgtgaggat gttgaagact gagatcggat agaatatggc accctgttac
    26521 agaataagcg gcaatcatga actgtcttgg tgtatactga cctccccagc acatctctcg
    26581 ggcgaatata gccacggacc aggcatctca cattgaaacg cgatacccaa caccgcgaat
    26641 atcgaccagc ccacgacaat accagtggca acagcacagc tgcgacgcag gatcttactc
    26701 ggcgttaacc tccaaatcag cagaatggtc gacatcttcg aaagcgacat agcaccgatg
    26761 agcaggatat gcgcaacata tgcgaacttg ctccaggtct ggatatcgtc gtcgctaaat
    26821 aggtcttggt gtcttcccag tccatgatca acagccttct gtaggagaac gacttggatg
    26881 atggcaagaa tcaaagccgc ccaaatggga gtattgaccg cggtgcgtcg ctgcttgaag
    26941 tagatcgcag acccgaactt ggcggccacg aagataatgg ccacgatcag aagggatact
    27001 gaggtcaagg tgatcagtgt accgcgattc tcactggaca gggcctggaa ggcgtccttt
    27061 tggtcggcca tcgctccatg aggtgcgtgt ccaagtttga gacctgctcg gagagactgg
    27121 tgccaccacc atataataaa atctgatttt ttttacatcc ctgtcgctac cctggtcaat
    27181 tggtatggca ccatcgcatc tcacttgcgc agggagtgca atgtgttggt tgttgactgc
    27241 atcggctaaa ttagaaagac taagggttaa ttcggttcac acgagatttt tccgacaatc
    27301 gcattgtcaa gtggtccaga ctcaatataa aaagggacca aaggccacta gaaagcaatc
    27361 ggctcctcac tagaccattc gagccgccaa cgagacaacg ccaaggacgg gccgtgccat
    27421 tgaattggcg gcacagcatt tctatcatga tctccggaga ttttagatct aacactaact
    27481 accactagac atgcgaacga caagggtgtg cgtccaagcg acaagaccgt tataacgccg
    27541 cgcaccacgt cgcagcccga ggccacgacg attcgtttcg cattcataat gcaattaata
    27601 tccctgtcta gctcctagga gggaaatgag aaaagtcggc agtacttctt gccgtcttct
    27661 gggtcaggac actggcctat ttcctgtcga cctctcttct cccacatctt gtctttcttt
    27721 ttgttttgcg tatgcgaaag aagagatcac tcatgcttca caatgcagga agagatcgaa
    27781 atgaagagcg agagcgttgt gcgatcaggc caagcaggga gtaggaatgg ggggtatgag
    27841 agcgctacaa tgcgccagaa gcaacaattg gaggtataat tgcgcggccc agctgttcta
    27901 cacagtctct aatacttatt ttcacagcgc tatctcaact tcttctcctc cgtcgccttc
    27961 tccgcctgtc tactcgctac atgggaatct gctggtggta gtttgctctc agggttgtac
    28021 aacggcggcc cagcagcgat cgtctatg
//
