# Supplementary material for: In Vivo Characterization of the dia Biosynthetic Gene Cluster Reveals Diaporthinic Acid as Its Main Product
Source: J Fungi (Basel). 2026 Jun 1;12(6):402. doi: 10.3390/jof12060402 (PMC13301986; doi:10.3390/jof12060402)
Supplement: Supplementary file 1 [file jof-12-00402-s001.zip › Supplemental_File_3_GBK_A_nidulans.gbk]

LOCUS       AACD01000118.1         29701 bp    DNA              UNK 01-JAN-1980
DEFINITION  Genes for cluster 72 on scaffold AACD01000118.1 of species
            Aspergillus nidulans FGSC A4.
ACCESSION   AACD01000118
VERSION     AACD01000118.1
KEYWORDS    .
SOURCE      .
  ORGANISM  .
            .
FEATURES             Location/Qualifiers
     CDS             1213..3216
                     /protein_id="EAA61197.1"
                     /translation="MAVYSPLDPFSLALTDKENEMANEVLSTWVGTASKSPTVNILPPG
                     LDAPTWADVLQQFRSILGDEGVLCGHEHRVRYIDPYAEQSDEQEKRGSSATLFPVTVEH
                     IQAILKICNKHKIPLWTVSRGKNLGYGGPAARVKGSIILDLQCMRKVLEMNDRYSYYTV
                     EPGVTFCDIYREIQAQKKDIWCSVPALGWGSVVGNALDRGWGYTPAGDHSNQICGIEVV
                     LADGTVVRTGAGAIDNSPCWPLFRGGYGPTYESMFSQSNFGIVTKLSLWATPSPEGFMN
                     CRVDVENEEDLVPLIDIFRDLLLHDVIPNHPLIGNVPREMVKRGQRKDFYNGAGAIPDT
                     RLKEIQTQLGIGFWSARFGLYGPKELIEYSFERCRRAFQSLPSAKLTGKAFYPPEGKTK
                     LSPEDIPPADRTVETGTPSLMALKAVEYRGKDGGHISFSPVLPPEGSSAMAFYRDVKPL
                     CAQYGFDYFGGLHLYPRHLAMINMIYFDRTSELERTNANKLFVELVHLARRHGYSEYRA
                     HIDYMDLVADQYDFNGCSLRQLNERIKDALDPNGILSPGKQGIWPGRSRELTEKKDSYQ
                     GSSQRLLGLILC"
                     /cluster_role="intermediate"
     SOURCE          5001..24701
                     /organism="Aspergillus nidulans FGSC A4"
     CDS             complement(5001..8394)
                     /protein_id="EAA61198.1"
                     /translation="MMNVPEKCKVLVVGGGPAGSYAASALAREGIDVVLLEAEKFPRYH
                     IGESMLPSMRHFLKFIDAYDKWDAHGFNIKKGGAFRLNWSRPETYTDFIAAGGPGGYAW
                     NVIRSEADELLFKHAAECGVKTFDETKVASIEFSSPDLSSGGTHPFGRPVSATWTRKDG
                     TSGTISMDYIVDASGRNGLISTKYLKNRSYNKGLKNVASWGYWRGGGVHGVGTHKEGAP
                     YFEALKDASGWVWFIPLHNGTHSVGVVQNQEMATEKKRKMAEPSSKGFYLESLEFVPGI
                     KELLANAELISEVKSASDWSYSASSYAFPGVRIAGDAGSFIDPFFSSGVHLALSGGLSA
                     ATTIAAAIRGDCDENVAASWHDKKTSESYTRFLLVVSSALKQIRSQDEPVISDFDEGSF
                     ERAFDLFRPIIQGQADADAKGKLTQAEISKTVEFCFRAFAHVSFEQKEALVQKLKSLGH
                     DGDAYDENNRKALEEIEKQLTPEEQTILKTLKGRRMVRPEDSLNIDNFTLDSIDGLAPR
                     LEKGKLGLSAAKKAELKFTAHDPLSFLNGEAMAAQKTSPNGNLEINGHTQTNGNHLANG
                     HGEVNGHSNAGASSAKSCMADLIAAENDSSQPSFDEATRHRLISSLQQSAEELETPYDT
                     VLRYVNAGRQTALVCIGGDLGIFKSLAESKAPLSSKQLAEATMADPLLVSRIMRYLVAS
                     RLVGETAPDQYVATKKTYVFADPRFEEPIRFFHAVSNRAFQALPEFLKETGYQNETQRS
                     AFQKGLGTELQLYPWLKQHPDVLKNFQAAMRLTKDANGVGVMPLDSSVSSGHEGVMFVD
                     IGGNTGHQAAEVLSQHPELAGRVTVQDRGEVIKSAPEMKGIQWMEHDFFDVQPVKGAKY
                     YYLRAILHNWDDDHAVQILANIVPAMSADSLVAIDEVVVPDRDAHLWPAGLDLQMYTIF
                     GTRERTAAQWDAILDRAGLRAVAVKRYAPVMQSSVIFAAAK"
                     /cluster_role="hit_required"
     CDS             8853..10143
                     /protein_id="EAA61199.1"
                     /translation="MSGGFYSSPFWAGYLETQRSRLPVLPEIDDGLSHCVVRFLGYNPG
                     SMQLQGTNTYLVGTGSTRILIDTGEGAPQWAVSVTRYLEDHDISISHVLLTHWHKDHTG
                     GVADLLAHDPSIIVYKHAPDPGQQAIANGQTFKTQGATLRAVLTPGHAVDHMCFLLEEE
                     NALFTGDNVLGHGYSVAEDLETYTASLRLMAGLKCSVGYPGHGDAILNLPQTIARYISQ
                     RVAREKKIYAILALHACSCSSRNGGSTSSIGSVSESGDSDEEDNNMKTSRPAMQGLSTA
                     EIGGLVYGESVKNSPTFDSAVGPLLNQVLYMLLEQGKCCDHVSILVIFQKPGFFSIPVI
                     "
                     /cluster_role="hit_required"
     CDS             10739..16701
                     /protein_id="EAA61200.1"
                     /translation="MTPSASPSPSPNPGDANVKVDADSPNDFILFSHELPSGDIQDLIR
                     RLHRYGTLPGYPHLARFLQECALLLRTEIQKLPRALRDSVPPFHDVVTLASHWDRLKSG
                     PLSGAWDGPFLCLYEIAMLIGHHETHQLSYRRPACLVGISVGLFSAAAVAVSKSISDLV
                     SYGAESVRTAFAFCVHVQRVSQELEPTMTEQAASVSWATVVIGVPADTIQVELDRFNHL
                     KESESPGANARPLTGVSISHVDQTSVGVTGPPSRLKQLFRQSELLRSSRHSALPISGGL
                     CHVPNVYDDEDVRAILEMAEVWEKWGTRALQVPLISPFTGSPFLCPDAYHLIEAICTEA
                     LTKQLYFDKLAGGVVTQLNGLSCQVLHYGASLMSDTIIDDVTSQLSPCDTARQCLVDWA
                     LRDAFDQLPGGPTPPRDAKLAVVGMACRMPGGADTPDHFWELLMNGVDTHTTVPPDRFD
                     LDAHFDPSGEKENTTTKGSQSNRPLSRQAEQTDPMQRLALVTAYEALEMAGFVPNRTPS
                     SHLSRVGTYYGQASDDYREVNAGQKIGTYGIPGTERGFGNGRINYFFNFQGPSFNIDTA
                     CSSGLAAVQAACSALWAGEADTVVAGGLNVITSPDIYCMLSKGHFLSKTGQCKVWDIGA
                     DGYCRADGIGSVVIKRLDDALADNDVILACISAGATNHSAESISITQPHAAAQRENYRQ
                     VMDRAGVSPLDVSFVELHGTGTQVGDAVESESVLSFFAPLGRRSHPDKRLHLGAVKSNI
                     GHGEAAAGIASLIKVLLMYRNNTIPRHIGIRTAMNPVVAQHLANRNAGILSENHPWLAA
                     TASKKRYAIVNSFGAHGGNTTLLLEDAPSQHSQRYKNHSRRVVASSEVVCTSAKSKASL
                     RANIRALLAYLDTHQETDLRDLAYTTSARRMHHHIRIASSVTSTAQLRSFLQAAADDVD
                     AYAKHIATATKRTAVFAFSGQGCLYHGAAAHLFEQAPLFRNQVLQLDRIVRRLGFPSIL
                     VTVAGDAASVYDSARCPHRESTPSSDASHDSNTNRTSTAPAVDSPLIAQLALVVIQIAL
                     VQYWGLLGIKPSVVIGHSLGEYAALVAASVLSVADALFLVGKRAELMLAVCEPGSHAML
                     SVRGASVDRIEELCRESEKRYPFEVSCVNGLTDLVVTGLRGDMASLRDLLQGSGLKCVL
                     LDIPFAFHSKQMSPILEDFENAAQQITFQEPAVPVISPLLGKCISEANVINGKYLARAT
                     REPVDFVAALDSAWADGTVNDKSIWIDIGPHPVCTSFASNHYGKAATQSFASLRRGDET
                     LSTLTATLAALHCLGLPVDWNEYYDLRENPARLLHLDSYQWNYKNYWIPYEGSWTLDKA
                     HAGQNNKTKDDNSAVTPAFFTSSVQQIIFEEYDESMGRMEALSDLHHPDLQGAADGHKI
                     HGRSVVTGSIWADITLTVGEYLYKQMVPGGKMPHMNVKGMEVLEAQVLHPDMSQFIQIE
                     GVLDLPRQQTAVRLYAASANGTRNTDKPFASATVCYEEAQDWQDQWQMTSHLVAARANS
                     FWEMAAGGSDDNARPAGKGGPRVNNFFRSIAYQLFANVVDYGARYRGMQRVALSEDTLE
                     ATADIVLDKDRHGTWHTPPHWIDSAFQLAGFVMNSFGVQGDGKISGSSRDFFYITPGWR
                     HFRLLERLEPGPEATYRSFVRMFPVGSEPGAYSGDIYLHRGKRLVGVCAGIKFKAVPRA
                     LMPVLFPRIEPQAGKRRNQAQTAENRLVKGKGNCEYTHTVFQEPKSRTPAYDVTKSQPH
                     AEHCDISISQKTQPVAAVPVTQPALPAKERGEQNQGQSQSQNAQATACLSLISDETGLD
                     LDDLTGEAAFADLGVDSLMSLALSAKIRAELGIDVQSSIFLECPTVQDLVTWLSK"
                     /cluster_role="hit_required"
     CDS             complement(17156..18166)
                     /protein_id="EAA61201.1"
                     /translation="MELPAESELQYAGECLSLPGTFLEPPIEDPPSSVLNLLNLSQVDF
                     NSYDFSSLGSREFSSKWQTNTPLCTDSLSDESAPGLLTEDMGISPIPMPAAEATCPQES
                     EDRLCRNPQGRCISLATGILGSMHAGSNSCILQVATSDQGGASDRQPQQSRAADAILSM
                     NQSALRTVRSILNCSCYESPQVLLLVTVMCSRITAWYWRIADIYSYSHGNPTAGSPRAA
                     LPTSVGSRAETRRRDFFIGNHRLDREVETVVIRHVLLGMLQELQLVIRDFAGQAGQSPA
                     GTVDTDDPTSTSDLMLSGMRARVVAFLRKQLHSLTSALDHTDSGFGTMGPHVSHY"
                     /cluster_role="hit_required"
     CDS             19594..20752
                     /protein_id="EAA61202.1"
                     /translation="MEAYKTQPPVRKLKDSCDVCSASKLRCDKQKPTCARCANLNRPCT
                     YSPARRGGRPHRVRRDRSKSQSQSQSSRQFFGMPDANTSSSPFAEPTRVPSQTDRGMSC
                     SNDWFLRTQSRVHDHIQDSQPSAQSAKVSPSPCKNPMNTRLAAETAETDMDCTRVALSI
                     VEQLERSQEQRPRSTAPTYTHGGLTATEACQRLLTILMCPCSDQAEVALLVASGCISLM
                     DVIHSSAGFASESLGHDGSVSSCNSPPISSEQDPLIRSWSQPQSISRSCSLASDSRSQV
                     GDLSKIAKVIVQFTERYCQDAKVAAEPRAHWVTRYESLSR"
                     /cluster_role="intermediate"
     CDS             complement(21120..22100)
                     /protein_id="EAA61203.1"
                     /translation="MAAPPSYTKVTHSATYPAINPSQPALSTAGKVVLITGASGGIGRA
                     TASSFAASGPRALILLGRRADALAETAAIVRASYAEVTVQTHEAELCDASSVRNAMNKA
                     AAEFGGIDILVHCAGSLAPVVPLVEADPATFLDGYKTTVVGTLATAQAVVLANRTVSAD
                     EDKPVTFINLTTAGILFPPFPGMGAYVSSKMAAVKILEAFAAENPHVRLHNVHPGFLET
                     AMSAKLGEKIKLPYAYDDISLPADFLVWTASAEAEFLRNKIVFAAWDVDELKARTKEIV
                     GGPPGTGELRIGFQGFPRFMAGQPLPGTN"
                     /cluster_role="hit_required"
     CDS             23107..24701
                     /protein_id="EAA61204.1"
                     /translation="MYWFILHLLAVALPAAALVTHDPCRLVESKIPGRISYPSSTTYNA
                     SVSSYYDDQERSLRPGCIFRPTNTSEVSQFVKLMTADKRKPQFAVRGGGHTLWTGAANI
                     GPGITVDMRLMDQLELSEDKKIARIGGGAVWDHIYPQLVPHDLTVMGGRIPGIGVGGFA
                     MGGGITFSSREHGFSCDNIYGYEIVLGNGQVIYADQRSHPDLWLALKGGSNNFGIITRF
                     DAATIPLGKMWYNHLHYNYTDSALQAHAEAFSDFMKPENYDGAAMMGVFLDYLGGKFLL
                     HDALWYTREVENPAVYDAFTEIPNLGGVAELNTIDNVVDKFGDDIPSQVGRAFQLTFSF
                     HNPDPTVYMELFKIWETGLSKIANVEGLFVEFLTQPHPVTNGTNLFGLTPGRTDDVMVD
                     MTAAYTNQADDRLVQSVITDIVNEQRALLKRSGHLMDFIYLNYADISQEVLQSWGADNV
                     AKLRAASNKYDPKRVFQKQVPGGFKIPK"
                     /cluster_role="hit_required"
ORIGIN
        1 tcctgcaggt agagcacggt aaagttcagc agaaggccgt ttcctatccc gattaagagt
       61 ctggaaaagt agagagctcc gagaacggtc gtttctgaca tgatcacgac gcagatgatc
      121 acaatcagtg agcccagcat caatccatac cgacggccaa tgcgagcgcc gacaaaaccc
      181 gtcaggaggg agccgatgac gctgccgaga atcatgaacg aggtgatgat ttgttgggga
      241 ccggcctaat cggtgagacg acagtgttaa caaaagagag atgtgtatca ggcaatggga
      301 gaaaagagaa aatgctgagg gaaagaaatg gagcgctgta catgaatatc ccactcgcca
      361 gactcagtct gatatccaaa cacctgcaag aacccaggca ttgcttggaa gcccgcaatg
      421 gcgcccttgt cgaagccata ctcgaacaag gcgatgccca tgtacagggt gatggcgaac
      481 acacgccagt tggccttcag gctggtgtca cggcggccct cggtcaccgt ctgcacctcc
      541 tcgccctgga tggtgttaga catctcagct atgggcccgg cacaatgcaa atacgttgca
      601 ggtacagggg tcttgaaaaa atacgcaata tgagaaaaag tgtgagtgca aagtgagaca
      661 ccgagaatgt ctgggtttcc caacccacac gcggttgctg caaccctttt atagctgtgg
      721 gtcttggaca ctgagctacg acagagacta agagaatagc attcgtgaag tgctctaatc
      781 tagagtagta aaaccctgag tggagccttt tccccgctct tccccagatc caggctgaaa
      841 actcgatcat ctcgcaccga ggacggagtc atcgctccgc tcagcaggga ttccgggaag
      901 acgacacgaa ccgatacgga cagtacagaa ataagtaagg tcccgaacta gagatcagat
      961 caaggacacg cctgacggtg gctgtcatcg agttaatgaa ctttcatcct cggagacaat
     1021 gttccttggc cggctagatg gatccgttcc acgcttactc caacagcttg tcgaggccaa
     1081 gcagccgatt gattcagccg aagacgacga taaagtgaat caaatggcag catttgcggt
     1141 acccgtttgc cagtaacccc ttccaattga ctacgagcgg acataccccg gtattgctgc
     1201 cagcaactca gtatggcggt atactccccc ttagacccct tttctcttgc cctaaccgac
     1261 aaggaaaatg aaatggccaa tgaggtgctc tccacatggg tgggaacggc atccaagtca
     1321 ccaacagtca atattctccc gccggggctc gacgcgccga cctgggccga cgtgctgcag
     1381 cagttccgat ccatccttgg cgacgaggga gtcctgtgcg gccacgagca ccgcgtgcgc
     1441 tatatagatc cgtacgcaga gcagagcgat gagcaggaga agcgtggaag ctctgccaca
     1501 ttattcccgg tcactgttga gcacatccag gctatcctga agatctgcaa caaacacaaa
     1561 attccactct ggacggtatc ccgaggcaag aaccttggat atggaggccc ggcagcgagg
     1621 gtgaaggtaa gcaagacttc ttcgtcaaag atcccgtact aatccgggca gggctctatc
     1681 atccttgacc tgcaatgcat gcgaaaagtc ctcgagatga acgaccgcta ttcctactac
     1741 accgtcgagc ctggcgtgac cttctgcgac atctaccgcg agatccaggc gcagaagaag
     1801 gacatctggt gctccgtgcc cgctctgggc tggggctctg tcgtcggcaa cgcactagac
     1861 agaggctggg gatatacgcc cgccggagac cactcgaatc agatctgcgg aatcgaagtt
     1921 gtgcttgcgg atggaacggt ggtcagaacc ggcgctggcg ccattgacaa ctccccctgc
     1981 tggccgctat tccgtggcgg ctacggccca acttatgaga gcatgttcag ccagagcaac
     2041 tttggcatcg tcaccaagct ctccctctgg gcgactccca gtccggaagg gttcatgaac
     2101 tgccgcgtgg atgtcgagaa tgaggaggat ctcgtcccgt tgattgacat cttccgcgac
     2161 ctcctcctcc acgacgtgat cccaaaccac ccgctgatcg gaaacgtgcc gcgcgaaatg
     2221 gtcaagcgcg gacagcgcaa ggacttctat aatggcgccg gggcgatccc tgacactcga
     2281 ttgaaggaga tccagacgca gctggggatt gggttttggt cggcgagatt tgggctctac
     2341 ggaccgaaag agctgatcga gtatagcttt gagcgctgcc gcagagcatt ccaaagtcta
     2401 cccagcgcaa agcttacagg gaaggcattc tatccaccag agggcaagac caagctcagc
     2461 ccagaagata tcccccctgc ggacagaacg gtggaaactg gcacccccag tcttatggct
     2521 ctcaaggccg tcgaatatcg cggtaaagat gggtatgcag tatctcctcc acctcccaca
     2581 cccctggcaa accctattga ctgcctattc aatatctgaa cggaactaat ccccatctta
     2641 gtggccacat ctccttctcc cccgtcctgc cacctgaggg cagctccgca atggcattct
     2701 accgcgatgt caagccgctt tgcgcgcagt atggctttga ctacttcggc ggccttcatc
     2761 tgtacccgcg acacttggcc atgatcaaca tgatctactt cgaccgcacg tcagaactgg
     2821 agcgcaccaa cgctaataaa ctgttcgtcg agcttgtgca tctagcgcgg cggcatggat
     2881 acagtgagta ccgggcacat attgactaca tggacttggt ggcagaccag tatgatttca
     2941 acgggtgtag cctgcggcag ctgaatgaga ggattaaaga tgccctcgat ccaaatggaa
     3001 tcttgagtcc tggcaaacag ggaatctggc cagggaggtc tagagagctg actgagaaga
     3061 aggtaaatgg gttgactaat ggtatgaacg gtgtaaggtt atgatggttt atgatgatag
     3121 atggttatta tgagatagca tgaatggcat atgactgcta agcaggattc ttaccagggt
     3181 agctctcaaa ggctgttggg tctcatcctt tgctgaacca tatagtcaga gatcggtaat
     3241 ccttagttca ttgtttgcaa gttgtacagg agacgaagac tctccgtaat atgattactt
     3301 gtattctccg atcttgcaaa aaggagtcca aataaataat aagagcaaac tacttccact
     3361 aatctcaatg atttggcaaa gagtagactt gtggagctaa agatattcgt cagatccttc
     3421 gaaaaattga tctcgatgtg aacctgtgca gtcgggtatt gagtgacagt tgatatgcac
     3481 tggtttgata ttgcaacgat gtacgtcaga gaatgtagga acaagcgagg caagacagct
     3541 cttttacatt ctcgactgct acaatcatct agtctctggg aaatgccatg aggacctctt
     3601 gcctagcttt ggctcggatc ttacaacgtt ataaaaccgg ccagaaatca ggaactccta
     3661 gattctttga acgcaacaca acgaatatca ggagaggcga tatttcagct cgcaaaggag
     3721 atctggtaac tcaaaattgt gattcataga gtaagctcaa ctggtctgga agcagcggcg
     3781 ttcctacttc tgaccgcacg gtagttttcg caacttctca tatgcggtat gatttgacca
     3841 agtacctttc agataaacct acagttcaac atttgttttt gggcccattc tctcacaaaa
     3901 gtgcgtcgac caatggaatt tccggccgtt ctgttgtagt aaaagcgggt gatccatcaa
     3961 ccgaacaatt ctagcttgat gattttacag aaattgattc aaggacccta ttgaagcaat
     4021 cgtagggctt tcgttactga tatcagcaat cacagcttgg gcctgctgga gggcgagtgc
     4081 aggtaagaca attaaggtgt acacagagat acaataatat gaactctact cccacactgt
     4141 cacatatatt gacatactat atcattgata atctaccttt tcatgcttcg caaggtgtag
     4201 gtaacagcag gaatggaaag aaagagagcg tagagaagga aaagtcgttg aactgcggcc
     4261 aaatattgac gttgttttac tggaacaagc tgaaagatgc tgcggaggat tagaggacct
     4321 ttagaaggcc ggcacaaggt gccagtttct tgaagaacct atgcttcgct tccaacacaa
     4381 tgaaggcacc agagaacatc atcgggatca taacttcttt ttgatggaat gaagacgggg
     4441 gtagttgttt cgaaaaaaag agaccactgc cagtagggct cctggtaatt ggccttctag
     4501 ccactagcac atgaatatat agatccatat ttcaagcact ttctacagtc tatcctggta
     4561 agttatgaaa gaaccccctt ttcaatccag tcaaaaatct ataatcagat aactatcaga
     4621 ataactacca gataactgta agagggagtg agtaactgta taataccatc acgttaaccc
     4681 attcgatccg agctgttaag acatgtttag ttagtatatc tggatactcc attgctcagc
     4741 ggtcaatgga tactctcgta cttatgctct catagaacaa gcgaggaatg cctccatcaa
     4801 atctgccatt gccttctagt gcggaagtat ccttgaaaaa gcacaacagg gcaacgatcc
     4861 agaaagccat tgttctaccc tgcctagaaa tggccgatgt cctaaacaac gctagactaa
     4921 atgcaaaggt tgtattgtgc gtagacttgg taatgacaaa tgagaattct cacacccaat
     4981 attcatccaa ttcacttgcc ctacttggca gccgcaaaaa tgaccgagct ttgcatgaca
     5041 ggcgcatacc tcttgactgc cacagcacgc agtccggctc tgtcgaggat cgcatcccac
     5101 tgtgctgctg tgcgctccct ggttccaaag atagtgtaca tttggagatc gagcccggcc
     5161 ggccacaagt gggcgtctcg atccggcacg accacttcat caatcgccac cagcgagtcg
     5221 gcagacatgg caggcacaat gttggccagg atctgcacgg cgtggtcatc atcccagttg
     5281 tggagaatgg ctcgcagata gtaatatttg gcccctgcaa gacaagtctt agtaagattg
     5341 aatcatgctt gatttctcat ccgataaagc ttacctttca caggctgaac atcaaagaag
     5401 tcgtgctcca tccactgaat gcctttcatc tcgggtgcgc ttttgatgac ttcaccacgg
     5461 tcctgaacag tcactcggcc ggcaagctct ggatgctggg acagcacctc agcagcctga
     5521 tggccagtat tgccaccaat gtccacaaac atgacaccct catggccact gctcacagag
     5581 ctgtctaacg gcatcacacc cacaccattg gcgtctttgg taagccgcat agcagcttga
     5641 aagtttttca gcacatccgg atgctgctta agccagggat agagctgaag ctctgtgcca
     5701 agcccctttt ggaacgcact gcgctgggtt tcattctgat agcccgtctc tttgaggaac
     5761 tctggcagag cctggaaagc acggttgctg acggcgtgaa agaatcggat aggctcctca
     5821 aagcgcgggt cggcaaagac gtacgtcttc ttggtggcca cgtactggtc cggtgctgtc
     5881 tccccgacca gacgactcgc aaccaggtat cgcatgatgc ggctgacgag cagcgggtcc
     5941 gccatggtag cctctgcaag ctgtttggat gataagggtg ctttgctctc cgcgagtgac
     6001 ttgaaaattc cgaggtcccc ccctatgcag accagcgccg tctgtcgacc ctgtttcgac
     6061 agcgccgtta gcatgctttc aacggaacaa accaagtatg ccgcatcttc tagtttattt
     6121 gacttaccgc attgacatag cgcagcactg tgtcgtaagg ggtctccagt tcctcggccg
     6181 attgttgcag tgacgagatc agacggtgcc tggtggcttc atcgaatgat ggctgtgaag
     6241 aatcgttctc ggccgcaata aggtctgcca tgcagctttt ggccgagctg gccccggcat
     6301 tgctgtgtcc attgacttcc ccatggccgt tggccaagtg atttccattg gtctgggtat
     6361 ggccattgat ttcgagattg ccatttggac tcgtcttctg ggcagccatt gcttcgccgt
     6421 taaggaaaga aagcggatca tgagcggtga atttgagctc tgctttcttc gctgcggaca
     6481 atccgagttt ccccttctcc aaacgggggg cgaggccatc gatggagtcg agagtgaaat
     6541 tgtcaatgtt gagcgaatcc tcggggcgca ccatgcggcg tccctttagt gtcttcaaga
     6601 ttgtctgctc ctctggtgtc agctgcttct cgatttcctc gagagccttg cggttgttct
     6661 cgtcgtacgc atctccgtcg tgccctagag acttgagctt ctgcacgaga gcctctttct
     6721 gctcgaacga gacgtgcgca aatgctctga aacagaactc gaccgtcttt gagatttcag
     6781 cttgagtgag cttgcccttt gcatcggcat cggcctgccc ctggataact agacgttacg
     6841 ccgttagaat tattgcttct gccgtgggat gatcacagag aatggacgta ctgggtctga
     6901 ataggtcaaa ggctctttca aagctaccct catcaaagtc actgatcacg ggctcatctt
     6961 gagaacggat ctgcttcaag gcactagaga ccaccaagag aaagcgtgtg taactttcgg
     7021 atgtcttttt atcgtgccat gacgccgcaa cattttcatc gcagtcgcca cgaatggccg
     7081 ccgcaatggt cgttgctgcc gacagccctc cagaaagagc caagtgaacg ccggaagaga
     7141 agaacgggtc aatgaaggat ccagcatctc cggcaatgcg tacacccggg aaggcatagc
     7201 ttgaggcgct gtatgaccag tcagaggccg acttgacctc tgagatgagc tccgcgttag
     7261 caagcagctc ttttatgccg ggaacaaact ccagggactc cagatagaag cccttggagg
     7321 aaggctcggc catttttcgc ttcttctccg tcgccatctc ttggttctgc accacaccta
     7381 cggagtgggt accgttgtgc agagggataa accataccca tccactggca tctgttgagc
     7441 caaacaatca gttagcactg tttcccttca catgggtaag gtggaagata cagccgggcg
     7501 aggacgtacc tttgagggct tcgaaatagg gagcaccctc tttgtgtgtg ccgacaccat
     7561 ggacgccccc tcccctccag tagccccagc tggccacgtt cttcaagccc ttgttgtagg
     7621 accgattctt caggtacttg gtactgatga gaccgtttct accagacgca tccacaatgt
     7681 agtccatcga gatcgttcct gaagtcccgt ccttgcgagt ccacgtcgca gagacggggc
     7741 gaccaaaggg gtgcgtgcct ccagacgaga gatcgggaga ggaaaactca atggatgcca
     7801 ccttggtctc atcaaaggtc ttgacgccgc attcggcggc gtgcttgaac agcagctcgt
     7861 ctgcctcaga ccggatcaca ttccaggcgt agcccccggg cccaccggca gcaatgaaat
     7921 ccgtgtctaa tagacgacgt tgatggttag ttggaatctc tgccgtggcc attagatcag
     7981 ctgaggctta caggtttcag gtctggacca gttgaggcgg aaggcgccgc ctttctgctc
     8041 tgagcattag cagtggtgtt cttttaaagc tggagggttg tcgtcttttt tcttaccttg
     8101 atattgaaac catgggcatc ccacttgtcg taggcgtcga taaacttcag gaagtgtcgc
     8161 atggacggaa gcatgctttc accaatatgg tatctggtgc acgtgtaaga atatgggaac
     8221 atcacgaata atgaaagcca tcactctcaa attcctggaa gcgcacctag gaaacttttc
     8281 tgcttcaagg aggaccacgt cgattccctc tcgtgcaagc gccgaggccg cataggagcc
     8341 agctggcccg ccaccgacga ccagcacctt acacttttcc gggacgttca tcatgttgaa
     8401 atggaattga agtttgtgat cttggaatgt tgtagaggat aggaggatga gcacagttag
     8461 aagctggaaa taatagcaag tgtatactgg atttctgtgg tttctgtggt atggagtgga
     8521 cgaagtgaag ggcatatata gatctacgac cagtatttgc ggcaaagagg taataggttc
     8581 ctacatacca aacatgatcg ggcattgcta ttcatgtgtt cggaccccgg acggaggaat
     8641 acttcggggg ctttttggtg gacaatacga ggggagtgct tattgccccc aaacagccgc
     8701 agagagttcg tagggcgtaa gcagcacagc ccagattacg ccccaggagg ccccaactct
     8761 gtcgtggcta gattttggtc acatatcact aatggggaat ctaacttctt catcatcgaa
     8821 tgcccctatc gatactttca actctcatcg ctatgtctgg gggattttac tcgtcgccct
     8881 tctgggctgg ctatctagag actcagcgga gcaggctacc tgtgctccca gaaatcgacg
     8941 atggcttgtc tcactgtgtc gtgcgctttc ttggatacaa ccctggtagc atgcagctgc
     9001 agggcaccaa cacataccta gtcggtactg gaagcaccag gatactcatc gacactggag
     9061 aggtaagacc ttaacccaaa tcacccttga gtgttcttcg atgttcatgt gtttatgggt
     9121 gatgtgatac tactttcggt tttctgagaa taaaccatct gcgtaaaaac cacttcttga
     9181 ggatcaatat tgaactattt cacagggagc tccgcaatgg gcagtcagtg tgacccgtta
     9241 tctcgaagac cacgacatct ccatctccca cgtccttctc acgcattggc acaaggacca
     9301 taccggcgga gtagccgacc ttcttgcgca tgaccccagc ataatagtgt acaagcatgc
     9361 gcccgacccg ggccagcagg ccattgcgaa tggccagact ttcaaaacac aaggtgccac
     9421 tctaagagcg gtcctgacgc ctgggcatgc tgtcgaccac atgtgcttct tgctggagga
     9481 agagaacgca ctgttcaccg gcgacaatgt gctaggccat ggctacagtg ttgctgagga
     9541 cctggaaacc tacactgcca gcctccgcct gatggcaggg ctcaagtgtt ccgttggata
     9601 tcccggccac ggagacgcga tactcaatct gccgcaaacg attgcaagat atatttcgca
     9661 gagagtcgca agagaaaaga agatatatgc catcttggcc ctgcatgctt gctcttgttc
     9721 gtctcgcaat gggggcagca cgagcagtat tgggagcgtc agcgagtctg gtgatagcga
     9781 cgaggaggat aataacatga aaacgagtag acctgcaatg cagggtctct caacagcaga
     9841 gatcggcggt cttgtctatg gagagtccgt caagaatagc ccaacgtttg actcggctgt
     9901 aggccctcta ttgaaccagg tgctgtacat gttgcttgag caaggcaagg ttggttcgag
     9961 agttgttggg ccagataaca agatacattg gttcgcaacg gctcaatcaa tttagagatt
    10021 cttgcttttt actttgtata agtgatggtc taatctcaca tacaaacatg gtagtgctgt
    10081 gaccacgtct ctattctggt tatctttcaa aagccaggct tcttttcaat ccctgtaatt
    10141 tagagcttca tatttcgatt gccgcaatct gcccttgtcc gaaagtagtt cttgggagcg
    10201 ttcttggggc ggtctctgtg actaggaata gtaatacatg tccagcatta ttatgccgca
    10261 ctcattcccc tttcgaatca aggctgcctg ctcattcatg tctgaatttg cgtcggattg
    10321 cctacaccgc tgcgttaagt aacctgccga ttcggattcc gacctgtgct gacgccatgc
    10381 agggcgtccc acgcctgctt actgcgtctg ccctaagcca agtataagcc agctggggct
    10441 ggaaacaagg tggacttggc gcagccagtg gcagtgcctt tttatgttag gataaagaag
    10501 taaacctcct gtacagtgac actgagtata ttgttcttat ggaacccgcg gttaatagtc
    10561 cacagaaacc ctacgggctt ttgatctgct cgctgatgaa aatcgaacaa cgcggtcttt
    10621 aactgtcttt tcaatatatt tagaattgct ctttcattca acattgtctt cttcaccttc
    10681 gcttcgtggc gagatgggag acatctgcga aacttgcaca actagcgaat acaccacgat
    10741 gactccgtct gcatccccgt ccccatcacc aaaccccggg gatgcaaatg tcaaggttga
    10801 cgccgattca ccgaacgatt ttattctatt cagtcacgag cttcccagcg gcgacatcca
    10861 agacctgata cgacgactgc atagatatgg cacgttacct ggctatccac acctcgctcg
    10921 cttcttacag gaatgcgcct tgttgctccg aacggagatt cagaagctcc cacgggcact
    10981 gcgagattct gtcccgccat tccatgatgt ggtgacgctg gcctctcact gggatcgtct
    11041 caagagcggc cctttgagtg gggcttggga tggccctttc ctctgcctct atgagatagc
    11101 tatgctgatt gggtaggttc tcaactactc cctgattccg gtattaacgc gttatttatg
    11161 tgagctaaca tgggcctcct actcagacac catgagacac atcaactctc gtaccgccgt
    11221 ccagcatgct tggtaggaat cagcgttggt ctattctcgg cagcagcagt agctgtttcg
    11281 aagtccatat cggacctcgt ctcgtatgga gctgaaagcg tgcggaccgc gtttgcattc
    11341 tgtgttcatg tacagcgcgt ttcccaagaa ctcgaaccta ccatgacaga gcaggctgca
    11401 tcagttagct gggccacggt cgtcataggc gtgccggcag acaccatcca ggtggaattg
    11461 gaccggttca atcatctaaa agagtcagaa agccctggtg caaatgcaag gcccctgact
    11521 ggcgtgagta tcagtcacgt tgaccaaacc tcagttggcg tcacaggccc tcccagccgc
    11581 ctcaagcagc tcttccgcca gtccgagcta ctccgttcct caaggcactc agcgctgccc
    11641 atctcaggcg gcctctgcca tgtcccaaat gtgtatgacg acgaagacgt ccgcgccatc
    11701 cttgagatgg cggaggtctg ggagaaatgg ggcacccgtg ctttgcaggt gccactgata
    11761 tccccattca ccggctctcc atttctctgc ccggatgcat accacttgat agaagccatc
    11821 tgcaccgagg ccttgaccaa gcagctgtat ttcgacaagc tcgcaggtgg cgtggtgacg
    11881 caattgaatg ggctgtcatg tcaggtcctt cattacggag cgtccctcat gtccgacacc
    11941 atcatcgacg acgttactag tcaactctca ccttgtgaca ccgcacgcca gtgtctggta
    12001 gactgggctc tacgcgatgc gtttgatcaa cttccaggtg gcccaacccc gccgcgagac
    12061 gcgaagctgg ctgtcgttgg catggcatgt cgcatgccgg gaggtgcaga cacccccgac
    12121 cacttttggg agctgctaat gaatggagtc gacactcaca caactgtccc accggaccgg
    12181 ttcgatctgg atgctcactt cgaccccagc ggtgaaaagg agaatacagt tgggacccga
    12241 tttggcaact ttatcgccaa cccagggtat tttgacgcgg gattcttcaa tatgtcccca
    12301 cgcgaggtaa ggacgcaaac agacgaccaa aggttcacag tctaaccgac cactctcccg
    12361 ccaggccgag cagacagacc cgatgcagcg actagcactg gttacggcgt acgaggctct
    12421 cgagatggcc ggcttcgtgc cgaatcgcac cccgtcctct cacctctcac gggttggaac
    12481 ttactatggc caggctagcg atgactatcg cgaggtcaat gcgggccaga agattggcac
    12541 gtacggcatc cctgggacag aacgagggtt cggcaacggg cggatcaact acttcttcaa
    12601 tttccaaggg cccagtttca acatcgacac cgcatgctcc agcggactag ctgcagtcca
    12661 ggcagcctgt tcagcgcttt gggctggcga ggccgatacc gtcgttgccg ggggattgaa
    12721 cgtcattgta agttgggaac tgcgtgtcta ctactgttca attactgaaa ccctttagac
    12781 gagtccggat atatactgca tgctgagcaa aggccacttc ctgtccaaga cgggccagtg
    12841 taaggtgtgg gatattggcg ctgatgggta ttgccgtgca gacgggattg ggtctgtcgt
    12901 gatcaagcgc ctggacgatg cccttgctga caacgatgtc attttggctt gtatatcagc
    12961 cggtgctacg aaccattccg cagagagtat ttctattact caaccgcatg ccgctgcgca
    13021 gagggaaaac tatcgccagg tgatggacag ggcaggtgtg agcccactgg acgttagttt
    13081 tgtcgagctg cacggcacag gaactcaggt ttgtccattg aatgactttt atagacttgt
    13141 acggctgaca tcagcgtctg gtgaataggt tggagacgct gtggaatcag agtctgtcct
    13201 tagcttcttt gcgcctctag gccgccggtc acacccagac aagcgtctgc atctgggtgc
    13261 cgtcaagtcc aacattgggc acggcgaagc agctgcaggg attgcctccc tcatcaaagt
    13321 tctgttgatg taccgcaaca acacgattcc ccgccacatt ggcatccgga cggccatgaa
    13381 cccggtcgtg gctcagcacc ttgccaaccg caacgctggg atcctgtccg agaaccaccc
    13441 atggcttgcc gcgacggcct ctaagaagcg gtacgctatt gtgaacagct tcggtgccca
    13501 tggcggcaat acgacgctgt tgctcgagga tgcgccatcg caacacagtc agagatacaa
    13561 gaaccactcg cgacgggtgg tagccagcag cgaagtcgta tgcacctcgg ccaaaagcaa
    13621 agcctcgctt cgagccaata tcagggcttt gctcgcctat ctcgacactc accaagagac
    13681 ggaccttcga gatcttgcct atacaacgag cgctcggcgg atgcaccacc atatccgaat
    13741 tgccagctct gttactagca ctgcacagct gcggtctttc ctgcaggctg ccgctgacga
    13801 tgtcgatgcg tatgcaaaac atatcgcgac cgccaccaaa cggacggccg tgtttgcttt
    13861 ctctggccag ggctgtctct atcacggcgc tgcggctcat ctgtttgaac aagcaccttt
    13921 gtttcgcaac caggttctcc aacttgaccg catcgttcgg cgcctgggat tcccatcaat
    13981 actggtcacc gtagccggtg atgcagcaag tgtttacgac tccgccagat gtccccacag
    14041 agagtcaacc ccgagtagcg acgcgagcca tgatagcaac acaaatagaa cctctacggc
    14101 accagcagta gacagtccat tgattgctca gcttgccctg gtggtgatac agatcgcctt
    14161 ggtgcagtat tgggggctgc tcgggatcaa gcccagcgtg gtgatcggcc acagcctagg
    14221 cgaatacgct gcgctggtcg cagccagcgt tctatcagta gcagacgctc tattcctggt
    14281 gggaaagcga gccgagctca tgttggccgt ctgtgagcca gggagtcatg ccatgttgtc
    14341 cgtccgcggc gcctccgtgg atcgcataga agaactgtgc cgagaaagcg agaaacggta
    14401 tccttttgaa gtctcatgtg tgaatggact gactgacctt gtggtaaccg gtctgcgagg
    14461 cgatatggcc tctctccgtg acctgctgca gggttccggg ctgaaatgcg tcctccttga
    14521 tatccccttt gcgttccaca gcaagcaaat gtcgcccatc ctggaggact ttgaaaatgc
    14581 agctcagcag ataacttttc aagaacctgc ggtccccgtc atctctccac tactgggaaa
    14641 gtgcatttct gaagctaatg tcatcaatgg gaagtacctg gctcgcgcaa cacgggagcc
    14701 agtagatttt gtggcggcac ttgactctgc ttgggcagat ggcacagtca atgacaagtc
    14761 catctggatt gatatcgggc ctcacccagt ctgtacctcc ttcgcgagca atcactatgg
    14821 caaagcagcc acacaaagct ttgcgtcact gcgccgcggt gacgagacgc tatcaacatt
    14881 gacggcgact ctggcagccc tgcactgcct gggccttccg gttgattgga atgagtacta
    14941 tgacctcagg gagaaccctg cccgcctact gcacctggac tcgtaccaat ggaactataa
    15001 gaactactgg atcccatatg agggctcatg gacgctcgac aaagctcatg ctggacaaaa
    15061 caacaagacc aaggacgaca attccgcggt cactccggcc ttcttcacct cctcggtgca
    15121 gcagatcatt ttcgaggaat atgacgagtc gatgggacgg atggaggcac tctccgactt
    15181 gcaccacccc gacctgcagg gagcagcaga cgggcataag atacatggga ggagtgttgt
    15241 gactggagta tgatattgca atccctgatt ctctgatctt tgcacatgga cagatttact
    15301 aactgcatca ttgcacagag tatctgggcc gacatcaccc tcactgtggg tgagtacctg
    15361 tacaagcaaa tggtgcccgg cggcaaaatg ccacacatga acgtgaaagg gatggaagtc
    15421 ctggaagccc aggtgctgca cccagatatg tcccaattca tccaaattga gggagtcttg
    15481 gacctaccca gacagcaaac ggcagtccgg ctgtacgcag caagcgcaaa cggcactcgg
    15541 aataccgaca agccgtttgc ctcagcaact gtttgctacg aagaggctca ggactggcaa
    15601 gatcagtggc agatgacctc gcatcttgtt gctgcgcgag ccaattcgtt ctgggaaatg
    15661 gcagcaggcg gatcagacga caatgcccgg ccagcaggca agggaggacc tcgagtgaac
    15721 aactttttcc gcagcatcgc gtaccaactt tttgccaatg tggtagacta cggcgcgagg
    15781 taccgcggga tgcagcgcgt tgccctctcc gaagacacgc tcgaagcaac ggccgacatc
    15841 gtcctagaca aggaccgcca cggcacctgg catacgccgc cgcactggat cgacagcgcg
    15901 ttccagctcg ctggctttgt catgaactca tttggcgtac aaggcgatgg caaaatttcc
    15961 gggtcgtctc gtgatttctt ctatatcacg ccgggctggc ggcactttag gctgctggaa
    16021 cgtcttgagc cggggcctga agccacgtat cgcagctttg tccggatgtt tccagtcggc
    16081 agtgagccgg gcgcatattc gggagacatt tatctgcacc gagggaaaag gctcgtgggc
    16141 gtgtgcgcgg gcatcaagtt caaagcggtt cctcgcgctt taatgccggt tttgtttcct
    16201 cgaatcgagc cacaagctgg caagagacga aatcaagccc agacagccga gaatcgtttg
    16261 gtcaagggca aaggcaactg cgagtacact cacactgttt tccaagagcc caagtctaga
    16321 acgcctgcct atgatgtgac caagtcgcag ccccatgccg agcattgtga catcagcatc
    16381 tcgcaaaaga cccagccggt agcggcagtc ccagtcacac agccagctct acctgcgaaa
    16441 gaaaggggtg aacagaatca aggtcaaagc caaagccaaa acgcgcaagc aaccgcgtgc
    16501 ctgtcactga tttcggatga gacggggctg gatctggacg acttgaccgg cgaagctgcc
    16561 tttgcggact tgggcgtgga ttctctcatg tcactggcgc tatcggccaa gatacgcgca
    16621 gagttaggaa ttgacgttca gtcgtccatc ttcctggagt gtcctactgt acaggactta
    16681 gtgacgtggt tgagcaagtg ataggattct acctaaccat agaaatatca tgctgttata
    16741 ttgcgagaaa gctctgcagg agtagtgtag gacatgcaat tctacagggg tgagatccgt
    16801 ctatcaatgg aataacacgg atgcccaatg cagcaaaaga gtgacctagc aacctgttgt
    16861 ttcgtcgcgc tcaagtacag tctgcttcgt gaagtacaca agacgcccaa agaacttata
    16921 ttgtgggctt attaaacaac tctaccaccc aaggtgtctc agggaacgtg gcagaaattt
    16981 tatagaaatg tcgtaaacct gctctataac tagtgaccaa tcctcagtct attattccat
    17041 tcgtaaggtc taatatgtaa aagaagaagc cctctgctat cttctatgca gccgtatacg
    17101 cattaattca tgattatttc tgtccccggc accagcgctc atgcattata caaaatcaat
    17161 agtgcgacac atgtggcccc atcgtcccga acccactgtc tgtgtgatca agcgcggaag
    17221 tgagggagtg tagctgctta cgaagaaaag caaccacccg ggctcgcata ccgctcagca
    17281 tcaggtcgct cgtcgaggtc gggtcatcag tgtcgactgt gccggccggc gattgtcctg
    17341 cctgaccagc gaagtctctg atgacgagct gtagttcttg aagcatcccc aaaagaacgt
    17401 gacgaatgac gaccgtctct acttccctgt ccaagcggtg attgccgatg aagaaatccc
    17461 gtcttcgcgt ctcggctcta ctgcccacac tagtcggtag ggcagctctt gggctgcccg
    17521 cggttgggtt gccgtgactg tagctgtata tatcggcgat acgccagtac caagcagtaa
    17581 tcctggagca catgacggta acgaggagaa gcacctgcgg gctttcgtag cacgaacagt
    17641 tcagtatgga ccggaccgtc cgcaaggcgg actggttcat ggacaggatg gcgtccgccg
    17701 cacgcgattg ctgaggctga cgatcacttg caccaccctg gtcgcttgtg gctacctgta
    17761 ggatgcagga atttgagccg gcatgcatag agccgagaat ccctgtggcg agactgatgc
    17821 agcgcccttg cgggtttcgg cataggcgat cctcgctctc ttggggacaa gtcgcttcgg
    17881 cagcaggcat agggatcggt gagataccca tatcctcggt gagcaggccc ggggcggact
    17941 cgtcagacag actgtctgtg cataagggcg tatttgtttg ccatttagac gagaattctc
    18001 tgctccccag actggaaaag tcatacgaat tgaaatcgac ctgtgatagg ttgaggaggt
    18061 tgaggactga tgaaggaggg tcctcgattg gcggttccag gaacgtaccc ggtaaggaaa
    18121 gacactctcc ggcatactgg agttctgatt cagctgggag ctccatgacg aggtgaagct
    18181 tcggcgatgg tgctggaaca ggtagtgtcg ctaggcgaga tcctggaatt gagacatgga
    18241 caagcttaga cggccggcag cgagacacgt tataagatat gtgcactgca tcgaccatcc
    18301 gtatacgcca cgcaaattgt tggatcccgc tggactgatc tgaatttgtc cagcccccta
    18361 tcgaaccctt tcaccttctt cacattcttg ccgagatcgc agggtccatg agcatctggt
    18421 gtgtatttat agaagcgcct ctgcagagct actcctggac atctttctga gccgtgcgct
    18481 taaaatccca accgctacta atgcgactaa gacgtggacg ccttgtggtc ctttcgccgg
    18541 gtttgttaga tatctgacgt gggaccttga cacgaacacg tttactgtga ctcgcatgca
    18601 tgcatccctc tctggttggt tgttcctttt agcgtcaaac cactagcacg aggtccaaag
    18661 cacgccccag ctgcggcaga ggtctgcagt gagattgggg tccaaatgtg cttaattctc
    18721 gagtgagatt tggagtctga agcttttcca tcccgtctcc aatctcaaga cggaatccag
    18781 ggaccagagt acaggctttg gctttctgta tggtgataat agcccttggg atttagaata
    18841 ctgcctgaac aaatattcca aggcatctaa gtgctcaaca acaatggtga cggctgcacg
    18901 gcgggttctt ctgtaacgtg tcctgtagcc tggtcgccca acactaactg gcccgtggtt
    18961 attggatcgg gaggataatg cgcagctagc aaccccgcgt ctatgaatgc acgacgaaca
    19021 cgaggttaca tcaagtatcg agtatctggt gcaagccatg ctcaccagcg gtaaaaagcc
    19081 ctggaggcgc cccggtgcaa agtaaatggt acttcaaatg gcggcagtgc atccactttg
    19141 tgctgctcgc tgccttggtg ctcgtctacg ctaattcgtg cctctaaggc ttcttcagct
    19201 ctttacctct ttagaacctc cgcaggcgcc agagaaacgt caaacgtcgg gatgtggatg
    19261 ttgattggcc tccattatgc tgcagctgga ggggttgcgg ctgagtcgtc gagggactcg
    19321 cgggccaagg gacctgatgc tgtgaactgc agttgagttg ggggccgcgt agaaagcgtt
    19381 atgtcttgtt gatgctaaga cgtcgatccg cagggcagct gaggctgggg ctgacgggcc
    19441 atgaatcgtc cactaagatg ggtattatca tacataaccg atctgttcca gtggcttggc
    19501 tgatgattct ataatctaca tggcagcgtc aggagaaaaa ataccaggat ccaacgaatt
    19561 cgctctactg gagctatata ccacccagtc gacatggagg cctacaagac ccaaccgcca
    19621 gttcgaaagc taaaagactc gtgtgatgtc tgctctgcgt ccaagctgcg atgtgacaag
    19681 cagaaaccga cctgtgcacg gtgcgcaaac ctcaaccgcc cctgcacata cagtccagct
    19741 cgtcgtggtg gtcgaccgca tcgtgtccgg agggatagaa gcaagagtca gagtcagagc
    19801 caaagctccc ggcaattttt tgggatgccc gatgcaaata caagcagcag ccccttcgca
    19861 gagcccacca gagtccccag ccagaccgac agggggatga gctgcagcaa tgactggttt
    19921 ctacgcacac agtcgagagt ccatgatcat atccaggata gccagccatc ggcacaatct
    19981 gccaaagtgt cgccgtcccc gtgtaagaat ccaatgaaca caaggcttgc ggcggagacc
    20041 gccgagaccg acatggactg caccagggtt gctctgtcga ttgtcgagca gttggagagg
    20101 agccaggagc aacggcctag gtccaccgct cctacctaca cgcatggcgg cttgacagcg
    20161 accgaggcgt gccagcggct gttgaccatc ctcatgtgcc cctgttccga tcaggctgag
    20221 gtggcgctcc tggtagcatc cggatgcatt tcgctgatgg acgtgattca tagctctgcc
    20281 ggttttgcca gtgaatcgct aggccacgat gggtcggtgt cgtcttgcaa cagcccgccc
    20341 atttcctctg aacaagatcc cctcatacgg tcatggtcac aaccgcagtc aatttcgcgc
    20401 agctgcagct tggccagcga cagccgaagt caggtcggcg atctctccaa gattgccaag
    20461 gttattgtgc agtttacaga gaggtactgc caggacgcga agggtgcgct tgaggcgcgc
    20521 tgggagcata ccacttgggt aatcgggcca gtggtggcgt tgcttcggtg caggttacaa
    20581 tctgtcactc atggagtggc aagacggttg gtcttttgag tcttgtacct ataataattc
    20641 gcgaatctta gagagcatgg cgagaatata gagaatgccc taatgacact gaatagttgc
    20701 agcggagcct agggctcact gggtaaccag atatgagtcc ctgtctagat gagcactcat
    20761 tccttgccca agtttattta ttctaatctg ggttgcgtca ctctaaattc gcttagatgc
    20821 agaacggata tttgaaaaaa tcttttggat tgatatatta ctttttattt tctattctac
    20881 aagtgcttac acaaaaaaaa aaataaaaat aaaaataaaa aacaaagcag cgaggataaa
    20941 gccgtggcaa gtactctgcg ttcgaatttg atccattctt ggtttttttc tctaacatat
    21001 ctaaaagcta gcaataggcg agcactccag tgtgtaaatt tgcatattcc tgttcaagca
    21061 aagagccggg caccgtccct tgcacccggg acggcgactt ccatacaaat cccggctgcc
    21121 tagttggtgc ctggcaaagg ctggcctgcc ataaatcgag ggaagccttg gaagccgatc
    21181 ctgagctccc cagttccggg cgggccaccg acaatctcct ttgtacgcgc tttgagctca
    21241 tccacgtccc acgcggcgaa gacgatcttg ttcctgagaa attcggcttc ggcggaggca
    21301 gtccagacca ggaagtcggc agggagggag actgcgagag attagtgact tgaacgcaaa
    21361 cagggtcagt tcgacttact gtcatcgtag gcgtagggca gtttgatttt ctctcccagc
    21421 ttggccgaca tggccgtctc gaggaatccg ggatgcacat tgtgaagacg cacatgcggg
    21481 ttctcggcgg caaacgcctc taggatcttg acggcggcca tcttgctgct tacgtaggcg
    21541 cccattccgg ggaacggcgg gaagaggatg ccggccgtgg tgagattgat gaaagtgact
    21601 ggcttgtcct cgtcggcgct gacggtcctg tttgccagga cgaccgcctg ggccgtcgcc
    21661 agcgtgccga ctacggtcgt tttgtagccg tcgagaaacg tcgcagggtc cgcttccacc
    21721 aagggaacga cgggggcaag actgccggca cagtggacga gaatgtcgat gccgccaaac
    21781 tcagcagcgg ccttgttcat ggcattgcgg acgctggacg catcgcacag ctccgcctca
    21841 tgggtttgga ccgtcacctc tgcgtagctg gcgcgaacga ttgctgcggt ttcggccagg
    21901 gcgtcggcgc gacggcccag gaggatgagg gctcgggggc ctgatgcagc aaaggatgag
    21961 gctgtcgccc ggccgatgcc acctgaagcg cctgtgatca acaccacctt gccggccgtg
    22021 gaaagggccg gctgagaggg attgatggca gggtaggtgg cggagtgggt gaccttggtg
    22081 tacgaggggg gtgctgccat tgtgtcaggc ggttggtcgt agtgtgtgaa aatggagtgg
    22141 ctgagtgaaa gtaaggggag aatgatcaat tgaatgcttg aaagactaca gcagcagagg
    22201 cagaagggtg tattcatatg ctgggacgag tgactagcag ccagagatcg gcgcgtcccc
    22261 ttcctagctc tattggccag acgcgtggac gcctgcagct aaacccctcc agcctcagtt
    22321 tcagcttcct cctctggacg cggggcttac agacgccgat ggccgacaac cgctaggagc
    22381 agttgagcca atcaaggcac gcctggcgat ggcttgttgg agtggacgag tggatagtgt
    22441 ggatggttgt tggtgataca ccggaatcag ccatgcaatt gcatcggcat cggcattggc
    22501 tgcctcggac tccgtccttt gtacaaaatg gatcagactg atcagtaata tacatctagg
    22561 cccaacggta agactagaga ccaggggcgg ctccgggggc tgcggtgggg gctgcggact
    22621 gatcttacgg gcctggccgc gaaggagccc taaaggctgg agatctctac cgtatcgggg
    22681 ccactccgca aaaaccgccc caggacgctg aactcctggc gaagaaatta tggtgctccc
    22741 tgatcggatt ccgagaactg ctgccactag ccagaggctg aggtgggcag ggcgctaggc
    22801 agagtggcgc ccccacggcg aagatctgct agtcgaagct tttacgttgt ccgcacgtac
    22861 tctccagcta tttttggcat ggggcttaga tggcgtcagt atacgagccg cgagaaccca
    22921 agcacacgcg caccgacagt ggtttgttca gagatgccca gctggataca acagcttgtt
    22981 ctgacctcag aagtctcagg cgcaggcgga tatgtatata aagagatcct tttgaggatt
    23041 ggtgtcatag acatcacaga ttagacggta gttaaccacg aattgcttta tctatcagcc
    23101 agtgccatgt attggtttat tctgcatctc ctagcagtag cactgccggc cgctgctctt
    23161 gtcacacatg atccctgcag actcgtcgag tctaagatcc cagggcgcat ctcatacccc
    23221 agttcaacca catacaatgc ctccgtctcg tcctactacg acgaccagga gcgctccctg
    23281 aggcctggct gcatcttcag gccgaccaat acctcagaag tatcccagtt cgtcaagttg
    23341 atgactgcgg acaaacgcaa gccccagttc gccgtccgcg gtggtggaca caccctgtgg
    23401 acgggcgccg ccaatattgg gccgggaatc accgtcgaca tgcgcctcat ggaccagctc
    23461 gagttgagcg aggataagaa gatcgcccgc atcggagggg gagccgtctg ggatcatatt
    23521 tacccgcagc tggtcccgca cgacttgacg gtgatgggag gccgcatccc tgggatcgga
    23581 gtgggaggtt tcgccatggg aggtcagtat acgactatac gcccggaagt aaaggctgtt
    23641 ttatgagagc cgcaaagctg acttttcttc aggcggaatc accttctcat cccgtgagca
    23701 cggtttcagc tgcgacaaca tctacggcta cgagatcgtt ctaggcaacg gtcaagtcat
    23761 ctacgccgac caacgctccc atccggacct ttggctggcc ctgaaaggcg gctccaacaa
    23821 ctttggcatc attacccgct ttgatgcggc gacgattcca ctgggcaaaa tgtggtacaa
    23881 ccatctgcac tacaattata cagactccgc gctgcaggct cacgctgaag ccttcagcga
    23941 ctttatgaag cctgagaatt acgacggtgc cgccatgatg ggagtcttcc tggactacct
    24001 aggcggaaaa ttcctgcttc acgatgcctt gtggtataca agagaggtcg agaacccggc
    24061 ggtttacgac gccttcaccg agatcccgaa cttgggaggc gtggcggagc tcaacacgat
    24121 tgacaacgtg gtggacaagt ttggagacga tatcccatcc caggtgggac ggtaagcact
    24181 caaccattgc ctgtcccggt tcatcctgca cgaatctaat tgtttctccg tctagcgctt
    24241 tccaactcac gttttccttc cacaacccag atccgacggt ctacatggaa ctcttcaaga
    24301 tatgggagac gggcctgagc aagatcgcaa atgtcgaagg cctcttcgtc gagttcttga
    24361 cccagccgca tccggtcacc aacggcacca acttgttcgg cttgacgcct gggaggaccg
    24421 acgatgtcat ggtcgacatg actgccgcat acacaaacca ggcagacgat cgcctcgtcc
    24481 agtctgtcat cacggacatt gtgaacgagc aacgcgccct cttgaagcgg tctggacatc
    24541 tgatggactt tatctatctc aactacgccg acatctcgca ggaggtgctc cagagctggg
    24601 gcgcagataa cgtggccaag ctcagggctg ccagcaacaa atatgatccc aagcgtgtct
    24661 ttcagaaaca ggttcctggt ggtttcaaaa tcccaaagta gctgtctcgt tggtatggaa
    24721 agcaggacgg gcgcgcttta ccgtttagtg cttagtgaaa gcctagagtt gtatattact
    24781 gaggtgctgg cttatactaa tagaagtttc cttgctatat ttgttagata taattatcac
    24841 atcgatgaat ttacccatca tagtagtgtg aagcccgcgg gagttatacg cgaagtattc
    24901 tgtccttgta atcttcgagc catgtcggct tcatcatggt tggctttatg ccgcacattc
    24961 tatgcatttc gtttctcctc agagagggga tacggtaacc cgtctatcgt ttgcacagag
    25021 ctataggacc tgtgggttgc ttccttgcaa tctacgtcag gacataatta gagctgggtt
    25081 tcgttcttat tacaatttat ggtcagtcga gcaagaaata aatctgtctc tttgtcacaa
    25141 ccggtctctt ttttgtcctg tgatccaacc agggtagttc tttggattct tggtggctct
    25201 tggtggtaca tccgtccaaa gaattataag ataggttttt ccatctgatc tttcctctgt
    25261 ctacagacac tgactcatta acgggaaatg accccacgaa gaagtgaacg tctgtgccag
    25321 acttaccaag cgaatataga aggatatccg ctcgcaacaa caaagaatga gaaacaaacc
    25381 cttgcgtatg tatgcaagat cctcttctgc ctactcctct accttgcctc gtcacaccca
    25441 tacctatgct tatcatagtg ccaacaagaa tcatcaaaac aacaatagca gcagcagtag
    25501 cagcagcagc aagagtcgaa accgagcagc agcgtttggt gtccagccct cagaaccgcg
    25561 gcatctaaag atcctggtaa ccgaaaaaga ccgcgcagtt cagcactggt tcgaccacgt
    25621 aagatgcctg gaatgccaga aattggccca ttcttcgccc catactgcgc ccgaccaaag
    25681 cccagacgct tatttttaac gcgcagccag acggtctccc aatcctaaag cctagagcca
    25741 gagtcccgag gaaaagaggc atcgcgtatg gcagcgatga ttgtgttgag ttcctgacag
    25801 agaattgctg ctgcataata cctactagtg acgagcctac caaagcctgc agggctactt
    25861 gcaagacact cctaagggtg gaatggggtg gtaatccccc aacaggcact gtatttgatg
    25921 agaacaagat ccagcatatt ctgaaaaggc tcgcccctaa gtcagagatt gcgatcatcc
    25981 gcgtcattgg tgaacttgtg gtgccttctg ttgataactc acttcatcga ggagaagtac
    26041 taccttccga ggcctcagcc agattagtgt gggattcttt cccttggcat tcaccagaaa
    26101 acagttacag aagcttaaac catttctggg gagggtgagc tcaacctctc tttagaccct
    26161 catggaaatg cacttccctt tcatggtctc tgaagtcaaa gcttcaccca ccttgctact
    26221 gatggagttt accgcagttt tgtctcgagt gtcgaggtga tatattgttg gcaattaagc
    26281 ccggcgggaa ttgcagagat gctggaattc ttcggaaaac atcttctgag aaggttagga
    26341 agaaaattga tggtgtggac ggcaggaata tggctgattt ggagcaactg cttcatccag
    26401 gaccagaaat ttgtccttca agatttagag agtgaagacc accacagttt tgctaaatat
    26461 tttctgcctg cctggccctt gtttctatgt ttatttagta gccaactaag ccggcggtgt
    26521 tgtttaagtt agagacgatc ctttttacaa gtacatgatt taacggcaat caagcttgta
    26581 ttgctgatct gatccttcgc tgcaatgtaa tagaaactca aaggtataaa gttattattc
    26641 tcatcttaag gtgcaggtgg actgcgtaca tacacataaa agcacaaact catatttcag
    26701 tcagaataac ctggacacca cgatatctaa aatttaactt gatagctatc gtgagtcaac
    26761 aagtaacagc agccacctgt cacagtgctg acaaggctct tagagctttt gaacctctga
    26821 gcagaaatac agggtgccgg catgtctgct agttcagtct cagtgagtcc tgtgctttat
    26881 tcaatgccta tcactcttcc gaaccattca aatcggtctc atgtaagtgg cttagtgggg
    26941 tcgtctgtaa cgggtgtagg cagtattatt ttcaactggc tgtcctgtat aaacgagtat
    27001 cacaagctta gagaaagaaa caaaagatag aagcgcagat atcttcctcc tccctttatc
    27061 aacctttctg acttcccgga cctgtatgcc gacggatccc ttttccaaag ttatgaggac
    27121 ggatctcctt tcctaagctt cgaggccgca atttccgaag ctgtacactg atgttgcaga
    27181 aaccttattt agaaccaggt tgagggcatg gccgacaacc aagatccagg ccatagcctg
    27241 tgacatcgtc agctactttt tctgtagtga gtacatattt cacataaact atccccatgt
    27301 ttcgggcctt tccttgccgc ttgtgttagg tatttatgtg cttcacgcac aaatggtact
    27361 tagagtctaa ggatccaccc tgtggcctct tttgctgcct tatctgcaag ttcattgccc
    27421 ttaattcctt gataagcagg gatccagtgc actgtaactt ttatatatag tctttgagtt
    27481 tatctttttt atactagttt gctcatgatc tcgtgtcgta gtgtttgtgt agtatctatc
    27541 acttacatag cggtctgact attcaagaat atcatcacct tgggagtatt gtgcagctat
    27601 ttccccgact ctcttgttta tcgctcttct attagtgtaa agatggaatt agaatcctgc
    27661 agcaggatct gatcatgaat agagctcttg tcgtctccgc atcccatttg tggcagctac
    27721 agcagtttat tatatgatca tcatgaagct tgttgttgtt tttctaatcc tagctcggtt
    27781 gagcgataag ataggtagca agctacggta agctatatac accacatgtg cagttctgct
    27841 gttgtggcgg aacgacgcca cacctatgat ataagtactt agcaatcctc atcatgtcat
    27901 ggtgataaaa gctgtttttg ttccagctga tgactgttct agccccagta actttcacat
    27961 cacgtatttg tgctgttgta atggtccgca tcaattttag agatcatgtc aagtatctgg
    28021 gtatactgct cagagctctt ccgttggatt tgttcaatgc tttagtggat gtttgcggaa
    28081 tcaataaatg atccatagtc tgttcaagag atgaagtcct tatttttcag acctgtcagt
    28141 gctatctaca taaactgaat gtatcccata ccaagcacat acgaccatag ggtgtggaga
    28201 acagggcttc ccgtccgctc agccgtactt aagccacacg ccggctggtt agtagtatgg
    28261 tgggtgacca catgcgaatc ccagctgttg tatgttcgtg ttcacatctt ttttttctac
    28321 tcgctgggtt tagcgcccat gccgccctac cttcagccct tcacctgaag gacctgagcc
    28381 ctctaaaact caccccgcca agcctgactg ctgacgtggc ctttttttcc aagcgaggtc
    28441 gtctgacctc atgaatttgt cggggcatac tgcccttcca taccgcctgc ccctggggtt
    28501 cgacctcgat tagtcattat ttagtaagct agttgtttag ataggcaggc cattccggct
    28561 acccaatggg agaactatcc atctcttccc acagaattta gcgccgtcac gtgagtaagc
    28621 ggtccacatc gaggtcgtct gaggttttag agtggtcgcg cgagctgtat cctgctcctg
    28681 ttcttcctgc tactctaaag gacacgtgat aagctgacac tatgggaagt gatggatcgt
    28741 tgttcttttg ggtggccgga aaggccagcc tatctaaata actagcttac taaatgatga
    28801 ctaatcgagg tcgaacccta ggggcaggcg gtaccggagg gcagtatgcc ccgacagaca
    28861 ctgtgggaag agatggatag ttctcccatt gggtagccgg aatggcctgc ctatctaaac
    28921 aactagctta ctaaataatg actaatcgag gtcgaacccc aggggcaggc ggtactgaag
    28981 ggcagtatgc cccgacagac acagcacatc ccgtgacgtc cttggcgagg cgttcctaag
    29041 ggtgtcatac aaaaggtacc tatggaccca ccatccttag tcaactcagc cccattttgg
    29101 agagttccat tgcttacgga gggcatgcct catttgcttt attgccagtg tataccatcc
    29161 gatgtgagct taaacccatc cctccaggtg tcgtgcagga tattgtccac acttgtgccc
    29221 cgttccaccc cctggcaagg accaccacgg gaaagagagg aaagcactag ccggtaatag
    29281 tgggaaacta gtgacctgat atcattgacg acaaaatatc cttgccgtaa gatggttggc
    29341 cgccctttca catcttcggg ttgcgcaaat tgcaggaagc gcaaaataaa ggtttgtgga
    29401 gcgcaattac agcagacaat tcttgctaat tccttcagtg tgatctttca aggccagagt
    29461 gtgccaggtg catcaagagg ggtatccttt gcttgggtta tgacaaatat cgtcactttc
    29521 tctatcacaa attaatttcc cagtccacac agactggtga ggccaaaagg cctgttcgcc
    29581 aacttgtcgg ccaaatcaaa cctcttgccc tttcgagtac attcagtgtc agtgccgagg
    29641 ttcgtgcgca gctgttttcc aacttcatgg ataccttctt cgcttccagt tctagtatca
    29701 a
//
