# Supplementary material for: In Vivo Characterization of the dia Biosynthetic Gene Cluster Reveals Diaporthinic Acid as Its Main Product
Source: J Fungi (Basel). 2026 Jun 1;12(6):402. doi: 10.3390/jof12060402 (PMC13301986; doi:10.3390/jof12060402)
Supplement: Supplementary file 1 [file jof-12-00402-s001.zip › Supplemental_File_2_GBK_T_reesei.gbk]

LOCUS       KI911168.1             31127 bp    DNA              UNK 01-JAN-1980
DEFINITION  Genes for cluster 3 on scaffold KI911168.1 of species Trichoderma
            reesei RUT C-30.
ACCESSION   KI911168
VERSION     KI911168.1
KEYWORDS    .
SOURCE      .
  ORGANISM  .
            .
FEATURES             Location/Qualifiers
     CDS             1519..2261
                     /protein_id="ETR97744.1"
                     /translation="FVQLLVPCSAVLKQCYYPDGSPSSDFPCDPNAKESACCGSGLGST
                     CLNNRLCQSNNGNIIRGSCSDKNWSSPECAPFCLSADTGGTDLISCSNVTNADNSFCCD
                     HTNGCCDSGVGRFNVLPKEASVWATWNVEASSYRVVGTVYTGNPTSTSSAATKTKSTTA
                     TGTATTTTSSTPTNTSPSESDKSSGLSNGAKIGIGVGVGVGAVLLAAIAFLVWKLRQRK
                     "
                     /cluster_role="intermediate"
     CDS             3511..4770
                     /protein_id="ETR97745.1"
                     /translation="MALHWETLALHADNELDWSNDVAPPLHPSSTFRFPSDPDQLVPLR
                     LRSAEDKSHVYSRLSNPNTTRFEAVLTSLLKAPSLTYTSGLSALLGILVCLKPRQISIA
                     KGYPGCHGTIALISGLNGMKKIPLDCAVEDLGAGDVIFLETPVNPTGVALNIQEYADKA
                     HSRGAILVVDATFGPPGLQDPFKHGADIVLHSGTKYLGGHSDILCGVIATNNQEWFAQL
                     RKERFFLGGVMGSLEGWLGVRSMRTLHLRVMQQSESATKLVQWLNSALQFREADALSTN
                     LEAHIIKAALSNVTHASLQKADLEQGWLKAQMPNGFGPVFSICMTSRDMASKLPSKLKL
                     FAHCTSLGGVESMIEWRTMTDPDADPTLLRVSIGVESWEDLKSDILQAFEAVLENKKMA
                     Q"
                     /cluster_role="intermediate"
     SOURCE          5001..26494
                     /organism="Trichoderma reesei RUT C-30"
     CDS             complement(5001..8395)
                     /protein_id="ETR97746.1"
                     /translation="MANVPEKCTVLVIGGGPAGSYSASALAREGIDVVLLEADKFPRYH
                     IGESMLPSMRHFLKFIDAYEKWDAHGFNIKKGGAFRLNWSRPETYTDFIAAGGPGGYAW
                     NVVRSEADELLFKHAAECGVKTFDETKVASIEFAQAAPDSQTPGRPVSATWTRKDGSSG
                     TIAVDYIVDASGRAGVISTKYLKNRSYNQGLKNVASWGYWTNGGVHGVGTHKEGAPYFE
                     ALKDGSGWVWFIPLHNGRHSVGIVQNQEMATKKKREMAEPSSKGFYLQSLDLVPGIKEL
                     LANAELVSDIKSASDWSYSASQYAFPGVRIAGDAGSFIDPFFSSGVHLALSGGLSAATT
                     ISAAIRGDCSEEAAASWHDKKTAESYTRFLVVVSSALKQIRSQDEPVISDFDEKTFERA
                     FDLFRPIIQGQVDADAKGKLTQAEISKTVEFCFKAFAHVSFEEKEALVKKLKDLGLDGD
                     AYDEKNRKALDELEKKLTPEEQSILQTLKGRRMVRPEDSLNIDNFTLDSIDGFAPRLER
                     GKLGLAAAKKAKVDFTRHDPLSYLNGESKTAKKASQNGHAETNGHGSVATNGDKPVNGH
                     TKVEERPLSDLVADLAATEKSLKPASLDEASRHRLIASLQESAEELETPYDTMLRFVNS
                     GRQIALIKIGGDLGIFKSLSESKTPLSSTDLAKPTMADPSLVSRIMRYLVANRLVGEAG
                     PDQYIARKATHSLADPRIESPMRFFHAVSNPAFQALPDFLKETGYQNQTQSSALQKGLD
                     TELGLFPWLKQHPDLLKDFQSLMGIPKEGNCLDVIPLDSSATSDHQGPVFVDIGGNTGH
                     QAKHLLAKYPELAGRVIVQDREETIKSASDAKGIQLMAHDFFTPQPVKGAKYYYLRAIL
                     HNWDDDKAAQILANIVPAMSADSMVLIDEVVIADQGAHVWPAGLDLQMYTLFGASERTA
                     AQWDAILQKAGLRPVAVKKYAPVMGSSVIFAAPKVVNESMDAKYAVVDTFVAEPTTVAC
                     S"
                     /cluster_role="hit_required"
     CDS             9248..10362
                     /protein_id="ETR97747.1"
                     /translation="MASTTKPKGFYSAGFWTEYLSTQRTKLPDLADVSNVSPCVVRFLG
                     GNPGDMQLQGTNTYLIGTGNSRILVDTGEGFPQWAVNVTRYLEDHDISISHVLLTHWHA
                     DHTGGVADLLAHDPSISVHKQKPGKDQEPIANGQRFETQGATLRAIWTPGHTADHTCFL
                     LEEDNALFTGDNVLGHGYSVAECLDEYTKSLRLMASLGCAIGYPGHGDVIRNLPRKMVT
                     YIAQRDSREKQVYAALLEEASSESNRSIGSSSRSGSSYSGSDYGSGDDEEGDEMGTAKG
                     LSTTDISLRLYGDVSKDPVTFESALKPLLNQVLFMLADHGRVSSKLVGPDKTRHWFVKG
                     STY"
                     /cluster_role="hit_required"
     CDS             11064..16974
                     /protein_id="ETR97748.1"
                     /translation="MNKPTIPTPSESHTSLSEINDDAECNSKFILFSHEFPSGNVKDLI
                     RRLHRYAKLPRYSQLARFLQESASVLRQEVQKLPRPLRDQVPPFSDIITLASHWDRLKE
                     SALCGTWEGAFLCIYEIAVLIGHHEAHDLPYTLGTKDAIGRTCLAGISVGLFSAAAVAV
                     SSSLVDLVYYGVESVRIAFSFCVHVGKVSQLLEPTERTKAASSVSWAYVVIDVPAEVVQ
                     AELDRFNGQHEATDADSKASRLAQVSISHVDQASVGVTGPPARVEQLFRRSEVLGSSRH
                     SPLPISGGLCHVPNVYDADDIRSILETAEVWERWSSRPVRLPLLSPNTGAPFLAADAYH
                     LIEAICTEALTKPLYFDKIAEGVVLQLLHQEDLPPLSIQILHYRTSLISDTIISDVTKK
                     LSAASPSRQDLVDWAMEDEGASEQPHGNSSLPQNSKLAIVGMSCRMPGGADSPEQFWEL
                     LMNGVDTLTIVPADRFDVDAHFDPNGEMENACTRYSLDMNHNSNDGIFVKAEQTDPMQR
                     LALVTAYEALEMAGFVPNRTPSSHVSRVGTYYGQASDDYREVNASQKIGTYGIPGTERA
                     FGNGRINYFFNFHGPSINVDTACSSGLAAVHAACSALWAGDADTVVAGGLNVITNPDIY
                     CMLSKGHFLSKTGQCKVWDSGADGYCRADGVGSVVIKRLDDAIADNDNILATIVSGSTN
                     QSAESISITQPHAGAQKDNYRQVMDKAGINPLDVSYVELHGTGTQVGDAVESESVLDFF
                     APLGTRQRSEQRLHLGAVKSNIGHGEAAAGIASFIKVLLMYKHGMIPRHIGIKSTMNPV
                     VARHLANRNAGILSENRPWLPKPNGKKRYSIVNSFGAHGGNTTLLLEDAPLPLTQGEVD
                     DSSLPGATTSQVICISAKSKASLRGNISALIRHLDTHPETKLRDLSYTTCARRIHHHIR
                     IATSVSTTAQLRKFLEAASENVDTHAKHVSAAKRKSVVFAFSGQGCFYQGAAAQLFQQA
                     PSFREQVLQLDRVVRQLGFPSVLAAIIGDAINATTSQNCSSAASESGDDGAASTDGTSS
                     VSSTVTIESPLVIQLSMVVMQIALVQYWALLGIQPDLVIGHSLGEYAAFVAAGVLSVAD
                     ALYLVGRRAKLMLAACEPGSHGMLSVRGASVGRIAELCKESGQEYRYEVSCINGVTDIV
                     VSGLRADIVALQNMLQGAGLKCVLLDIPFAFHSAQLEPILEEYEDAARRVTFKAPAVPI
                     VSPLLGKCISQGEVINETYLRRATRESVDFVTALDAARADGLVDDNAVWIDIGPHPVCT
                     SFARNHYPKGTTQAFASLRQGDDTLSNLTGTLAALHCLGLPVAWNEYFAAYERSLRLIH
                     LEPYQWNQKNYWIQYEGSWTLDKTHAGKAKNDKKDSSSPPFFTSSAQAIISQEFSESVG
                     RMTVLSNLAHPDLAGAATGHKINGRSVVTGSIWADLTLTIGEYLYKQMVKDGDEPYMDV
                     RDMEVLEGQVLSLEPSAEQFIQAEGVLDLSKRLTHITLYTATADGTRKTEKPFATATVC
                     YEDVQTWKSEWQMASHLVASRADSLWRAAGEEAANARKVSSLSQGAVYQLFANVVDYSS
                     RYRGMQRVALAEETQEATADITLDVDRHGTWHTPPHWIDSTFQLAGFVMNAFGVQGTGE
                     AAASSRDFFWITPGWRHFRLAEKLEPGVAYRNYVRMFPVKGEPGAYAGDIYLLRGEAVV
                     GVCAGIKFKRVPRSLMPIMFPSGQTGKSRTQAPLPSHTSRSIAPKEPVKPKPPSAICDV
                     PHAREQQPVVARQAPEPVARAPPATQQKPKEGGPNPHVAACLQLIADETGLELEDLSGD
                     AAFAELGVDSLMSLALSGKMRAELGIEVQASIFLECATVQELTEWLSK"
                     /cluster_role="hit_required"
     CDS             19445..20374
                     /protein_id="ETR97749.1"
                     /translation="MASSYGTHAPARKLKDSCDLCSASKLRCNKQKPTCARCASLNQPC
                     SYSPARRAGRPHRVREKSQQQCLEMSVDSTMGSVGDGSKSREMSLDTTFLCMQSIRQDQ
                     SHPQQRQQQRQSQQQQQQQQQAAVPPSCQAPYQDAGGGDCARIAITILEQLDVARRRAG
                     HTSVSSATTDACQRLLTILVCPCSEQPGVALLVACGCISLMDTVHHCHVLQSAPSQETL
                     TRTTPSPSPEKDLPGWHRPSSSNNNGQGVEQLAKIAKVILQFTDRYSQEPKGGAAWTQT
                     TWLVAPIAALLRFRLQTVTHQAAKSLVF"
                     /cluster_role="intermediate"
     CDS             complement(21055..22021)
                     /protein_id="ETR97750.1"
                     /translation="MAPPPLSYTKVAHSTTYPAISPSSPALSTNGKVVLITGASGGIGR
                     ATAASYAVSGPRALILLGRRSDALAETEALVRSKNADVVVQTHKVDLCDAPAVRDVFNK
                     VAAEFGGIDIVIHAAGVLAPVVPLVEADPTTFLDGYKTTVVGTLVVAQAAVLANKEKEF
                     TLVNLTTAGILFPPFPGMGAYVSSKMAAVKLLQSFAAENPQVRLHNVHPGFLDTAMSAQ
                     LSKTTKLPFDYDDISLPADFLVWIASPEAKFLNGKLVFSAWDVDELKSREKEIVGGPPG
                     TGELWLSFSGFPRYIGGNLLPGA"
                     /cluster_role="hit_required"
     CDS             22919..23818
                     /protein_id="ETR97751.1"
                     /translation="MDDFLDVESFVTSVAELLTPPDLEAFNFESKDLSPKWLNDVFSIT
                     PRSTTELVPPSTAEISDTTSLPRATCSEIHKCRNPQGLCLSLATGLLKSMHSCSPSCLL
                     GLGMGSQHGEPPLSRAVDNVLSTNYEALRAIRGFLRCPCYASPQLQLLVTVMCAEAIAW
                     YWRIIDTYGSRCGSTSMDGSVQLAERVEMSRRSFFIGDQCLESRLEASLIGQVVASRLQ
                     ELEDLIGDISWNTEQSAAATSEPRGHPMYSAVHIRMDAFLNTQLTAVRRELLKLRDDAQ
                     GHQEENSGQRYAHGSASR"
                     /cluster_role="hit_required"
     CDS             24913..26494
                     /protein_id="ETR97752.1"
                     /translation="MYPFALCLLAAVSSVSASTAQTCKTLDAKIPGRVSYPDSTAYNAS
                     ISSYYSGQERDLNPGCIFRPTSTSEVSQFIKLVTSSGNTQFAVRGGGHTLWPGAANVDG
                     GITVDMRAMNSLSLSEDHKIAHLGAGAVFSDIYPQLTPYNLTVMGGRVPGIGAGGFVTG
                     GGITFLSRKHGFSCDNVYGYEVVLASGKVVYASQSSNSDLWLALKGGSNNFGIITRFDL
                     AAFPLGNMWYSDLSYNYTDSVLSANAKAFSKFMKPANYDSAAMMGMFVYYTNQGFGVSN
                     AMWYVEDVANPKVYDAFTQIPNLGGVSELATVDKVVNDFGQNLPATTGRSYQLTFTFNN
                     PPASVYLQLIQIWEKRITALSKVEGLFIEFLFQPQPVTNGTNMFGLTPGKTDYVLIDMT
                     AAYDNASDDALVESVINDIVKQQRALLKSSKYLVDFIYLNYADISQNVLSTWGAGNLAK
                     LQAVSKKYDPKGVFQTRSPGGYKLFKK"
                     /cluster_role="hit_required"
     CDS             27029..28392
                     /protein_id="ETR97753.1"
                     /translation="MSLSWWSQWWKQSPSGGNEHAPKKAPTYRIRGVPNDWDKDRLETF
                     LAERGFISRPSVRSLAIEFHGRSQTATVLFDTTGHLPLKIPLPDSGGESHSLALDPGFL
                     SITSLFTPCQQDHKVDIIAISGLSGHAFGSFKERNGEYMWLRDSLPHAMVDENGKNTAR
                     VMIYGYDSSLPNSDSFQNLEDLGTALHFTLRMLAVDGKFKPIVFIAHSLGGLVVKQFLI
                     SLSNSSDELDKKLRRAVYGIAFFGVPHDGMDIRSLIPMAGNGPNRFLLESIGSYSSQVL
                     STQQRDFTQALGGQGETELISFYETRMSPTAIKDDEGRWSMTGEPAILVSKASATHCRP
                     WESGPEHTCAIHRTHSDMVKFADQDPEYDKVLGRIASLAKRAVHMRRSM"
                     /cluster_role="intermediate"
     CDS             28509..31127
                     /protein_id="ETR97754.1"
                     /translation="MQSRGNDIDRAVKGTCEWLLKHETYMSWAANHQGLLWIKGKPGAG
                     KSTLLKFALSKQRDMPSATDRDLVLCFFFHGRGDALQRAPLGLFRSLLHQILKQIPGAL
                     SDLVDSYQEKCREIGDPSEAWQWHPEELWHFLEASVPRILGARPIWLFVDALDECGEAD
                     AVDLAMKFKSLLDSLPSSATQDIHICFSCRHYPIPPDLDGVFEICVEDENGDDVSAYVR
                     QRLSATFVREASSIADLVTSRAAGVFMWARLVLERVLRLERQRASWGKIQDEICSIPPD
                     MDSLYLDHVQRMEDKVASLRLIHWLCFAVRPLSLVEVYWALAVDADCPHKSLKECGSTE
                     DYGTDEDMERRVIALSCGLAESVTSTSQTNIVQFIHQSVKDFFVDKGLLVLDSSSATVN
                     EAIGRAHFLLSRTCIHYVLMEDFCDVKTFSWYELAAQFPFITYAATGWTTHAHESDSLG
                     VSQDDLLQLFRWPSSDLLNQWARVLDRVVTNGLDRQPEKSSLVQVAARYGLTGLLSAIL
                     QDTTLLLEEGVEVDSRSLYDETPLLLAAEYGYAGVIALLLDKGAAVDAKDIDGRTPLLR
                     AAWRGHEAVIRLLLANNADVDAEDEEGETAL"
                     /cluster_role="intermediate"
ORIGIN
        1 atcctcgtta acatcctggt gatgatcctc gacgttacga tcttgagtct cgagtttgcg
       61 aacctctacg actaccagat ctcgtacaag cccttcgcct acagcgtcaa gctgaagctc
      121 gagttcaccg tcctcaatcg cctcgttgag ctgacgagcg gcggacgcga gcaccagccc
      181 agcgaccaaa gcaggtcatc gagtggccgc agcaacagca ccgcctcagc gttttcggac
      241 accttttgca gcagcaagtc gattggcggt ggctcgtacc atgcatatgc aaagggcgga
      301 tgcccgaacc acctgcacaa gccgacgccg tccgaggtcg agaatgggaa cagagtcatg
      361 atgacaaccg ccatcacggt gcatcatgag aagaggtccc cgggctgtga tgagctgggg
      421 cgacccaagg actcggcaga gggttcgtcg agcgccagta gcagttcatc ggcgggaagc
      481 tgaagctacg gaggcggaga gaaagcatga ttagcgagga gcaatggctt caaggagaat
      541 ctgaattact ggagttttgg atctggagaa gtaagaggca tagaacctgt atataatcgc
      601 gattcgtgta cataaggtag catccaccac gtcaacctgg agaacatgtg ccatacttgg
      661 acccaacgtg ccacgcgttg tccaactcga ttccggaatc tctccgtctc ttgcaaagac
      721 catcagttcg ccaggactac agtcaaattg ccgctcaaac caggccaagg atcgtggacc
      781 caatcatctg acaatccacg tcgaaaggaa aggatcagca tgtgggtggg atcttcgtcc
      841 ttcgcctttg tctaggtttc taagcgactg cagaaaaaaa aagcttctat tggagagaga
      901 ttacgaaacc ccagccgtgc gactctgagc ggcgcttgag ctgaccggag gtattgaagc
      961 atcgtcgttg cggccaactc acggacacaa cagcttctcc agcagttttg aatcccacaa
     1021 gtggtaaaga gagagtgttg cgacaagacg acagtctttt gttgtatgtt ctctttcttc
     1081 cagtcctcgc tagcttataa catttaattc gatgctgcca tgttgccgct cgctcccagc
     1141 ctccgccatt gccggagcat catcatctta cataccttgg ccctatgcct gccgctccct
     1201 gcattagctt aaatccttcc acttgcagag cctctatgaa accaggtttc gcaaggcagt
     1261 ctttggagtc gaaagagatg ctatttccag cccgtcttag cccggctgac tggttacacg
     1321 tacgaagatg tacgagatgt gactgtctgt cgccatgtct gtcgccatgc tccatcagta
     1381 tttgatccgc gaggctacct gacgtcccga attcaatcaa actccaagct cctccaaatt
     1441 ttcgtccccg agattctgac cgtcggtttc gctggctaag cgtacggcac catgaagacg
     1501 ttcgtgttca tcagcacgtt tgtccagctg ctggtcccct gttcagcagt cctcaagcag
     1561 tgctattacc ctgacggcag cccgtcaagc gatttcccat gcgatcccaa cgcgaaggag
     1621 agcgcgtgct gcggctccgg gcttggctct acatgtctca acaatcggct gtgtcaatcg
     1681 aataacggaa acattattcg gggttcttgc agcgacaaga actggtcatc gcctgaatgc
     1741 gccccgttct gcctgagtat gatattcttt cgtactgccc tattctgaca gttgtcgaga
     1801 cagcttctcc aactaactcg tgttgaacta taggtgccga cactggagga actgatctga
     1861 tatcctgctc caacgtcacc aacgccgata attcattctg ctgcgaccac acaaacggct
     1921 gctgcgactc cggcgtcggc cgcttcaacg tgctgcccaa agaggcctca gtatgggcga
     1981 catggaacgt cgaggcgagc tcataccgcg ttgtcggcac cgtatacacc ggcaacccga
     2041 cgagcacatc gagcgcagcg acaaagacga agtcaacaac agcgactggt acagcgacga
     2101 cgacgacgag ttctactccg acaaacacga gtccgagcga gtcggacaag tcctccgggc
     2161 tgtctaatgg agcaaaaatc ggaattggtg ttggtgtcgg tgttggagcg gttcttcttg
     2221 ctgcgattgc gttcttggtg tggaagcttc ggcagaggaa ggggtatggt gctgctcctg
     2281 tgcaggcgcc tatgcaggag ctcgatggac gtgcgcatac acccgctgag ctggacgctc
     2341 gagggaagaa gactcaggat ctgaggccac cggcagagct ggcgggataa gggagctgtt
     2401 tcagcactgt aacatcgttc tgtagttaag atacctatac gcctagactg gattattaat
     2461 gtctcattaa cataagcttc ctattaagag tacgcggaag acttgatatc gacccagagc
     2521 cagaagggag acaaaagaga acccaacaag ccgggcggag agcaaaaagc cgtcacgatc
     2581 tacaggcacc aatagttcct gtatagccac acgacgaacc gacaggctgg acatgccaag
     2641 gctccgggag acgttgccgc caggctctca caggttcaag agcgccatga agaaaaagca
     2701 gacgccatgg cgtttggatt tgggtaggcc atgctgggcg agaaaatagc ggaagtccga
     2761 gcctcgacat ggtcagttga acgttgatga tcacacattg ttctgcttgc ttaccaacga
     2821 tgcttgttgt gagtccaaca tctactggat ttgacacttc atgactcgag gctcgagatc
     2881 aataccttct gtctcaagaa gctgcatgac atcgaggcta gttttccgat aaagccgctg
     2941 gagaaagaac agtaaactgg ggagcaaatt gtcaatgtac aatccccagc aattatccca
     3001 aagacgttag ctttccgagg cgttcaaggc aatcagtaaa tagacaatct tgtaaaaccc
     3061 ttcggctttg gagtccatag cgacatatca ttggcggctg tgttccgact gcaactctaa
     3121 gaacgctcaa tcacttctaa catcggaatc atttcctgaa tcgaatgttt catgaaagat
     3181 tgtaagaatt ctatgacaag cgcctcaaat taaatatgca ctgcgaagat gccggactgg
     3241 aagtctctcc accttctgca cgaacatcca tgattcggca cattttctgg gcaaagttga
     3301 gttgtttgca tgagtatctc ggatagggac ggtggcaaac ggaggaggtt taatgtcccc
     3361 ttccactgca tgcagagtcc cctcaatcca ggggatcatg accaactata agatatatgg
     3421 tccgaggaac gcttctctct tactgctttt taagactcct tgtcacaact tgagccaaaa
     3481 aaacacgaca agcctataac cacatacact atggctcttc attgggaaac cctggccctg
     3541 catgccgaca acgagttgga ttggagcaac gacgtggcgc cgcctcttca cccgtcaagc
     3601 acattcaggt ttccctctga ccccgaccaa ctcgttccac tacgacttcg aagcgtaagt
     3661 tatacatctg cattgagaag aaggcggttt gactgaaatg attgagtata ggccgaagac
     3721 aaaagccatg tttattctcg tctgagcaac cccaacacca ctcgcttcga agcagtcctc
     3781 acctctctgc tcaaagcgcc atctttgact tatacatcgg gtctatcagc cttgttgggc
     3841 atacttgtct gcctaaagcc ccgtcagatc tcgattgcca agggatatcc tggctgccac
     3901 ggaacgattg cactgattag cggcctcaat ggaatgaaga agataccctt ggactgcgca
     3961 gtagaagacc tcggcgcagg cgacgtcatc ttcctagaaa ctcccgtcaa ccctacagga
     4021 gtcgccttaa atatccagga gtatgccgac aaagcacact caagaggcgc cattcttgtc
     4081 gtcgatgcca ccttcggccc tcctggactg caagacccgt tcaagcacgg cgcggatatt
     4141 gttctacatt caggaacaaa gtatcttggg gggcatagcg acattctttg cggcgtcatt
     4201 gcaacgaata accaagagtg gtttgctcaa ctgagaaagg agcgattctt cttgggtggc
     4261 gtgatgggga gtctcgaggg ctggctcggt gttcgcagca tgaggactct gcatcttcgc
     4321 gtgatgcagc aaagtgaatc ggctaccaag cttgttcaat ggctcaactc ggccttgcaa
     4381 ttccgtgagg ccgatgcttt gtcgactaat ttggaagcgc atatcataaa ggccgccctc
     4441 tctaacgtca ctcatgcgtc tctccagaag gccgatctgg agcaaggatg gcttaaggct
     4501 cagatgccga acggattcgg gcccgtcttt tcgatatgta tgacatctcg ggatatggca
     4561 agcaagttac cgagcaagct gaagcttttt gctcactgca cgagccttgg tggtgttgaa
     4621 agcatgattg agtggaggac gatgaccgat cccgatgcgg atcccaccct gcttcgcgtg
     4681 agcataggag tggaaagttg ggaggatctc aagtccgaca ttctacaggc atttgaagct
     4741 gtcctggaga ataagaagat ggcgcagtga catattgaat gatgaattgg gtgttcacgc
     4801 gcttgtattg gaggaagagt ggcttcggaa aacgaaagcg aatgcattgc caagaacgtc
     4861 tgagctgagt ttctatagat caatttcttc atgcgttaat ttataggaaa agtacagcat
     4921 aatacgccca tacatgttgt cctccttcag attctatcta tctgactccc aatgtgtaca
     4981 tagctttcta taccaccgct tcaactgcaa gccacagttg tcggctcagc aacaaatgtg
     5041 tccaccacgg catacttggc atccatactc tcatttacga cctttggggc agcgaagatg
     5101 acggagcttc ccatgaccgg agcgtacttc ttcacagcca ctggacgaag gccagccttc
     5161 tggaggatag catcccattg tgctgctgtg cgctcagagg cgccgaagag ggtgtacatc
     5221 tggaggtcga gtccggcagg ccagacgtga gctccctggt ctgcaatgac gacctcgtcg
     5281 atcaagacca tagagtcagc tgacatggcg ggaacaatgt tggccaggat ctgagcagcc
     5341 ttgtcgtcat cccaattgtg aagaatagcg cgcaggtagt agtacttggc tcctatatat
     5401 tacgattagt caatgagttg ttcacagaat tgccagtgaa gagcttaccc ttcacaggtt
     5461 gaggggtgaa gaaatcatgc gccatcaact gaatcccctt ggcgtccgag gcactcttga
     5521 tcgtctcctc acgatcctgg acaatgactc gaccagccag ctcggggtac ttggccaaca
     5581 agtgcttcgc ctggtggcca gtattgccgc caatgtccac gaatactggt ccctgatgat
     5641 cactggtcgc ggagctgtca agggggatca cgtcgaggca gtttccctct ttggggatgc
     5701 ccatgaggct ctgaaagtct ttcagcagat ccgggtgctg cttcagccag gggaagaggc
     5761 ccagctctgt gtcaaggccc ttctggagcg cagagctctg cgtctggttc tggtatcccg
     5821 tctccttcag aaagtcagga agggcctgga aagcagggtt gctgacggcg tggaagaagc
     5881 gcatggggct ctcaatgcga gggtcagcca aggagtgcgt agcctttctg gcaatgtact
     5941 ggtccggccc ggcctcccca accaggcgat tggctaccag gtagcgcatg atgcggctga
     6001 ccagggatgg atcggccatg gtgggcttgg cgaggtcagt tgagctgagg ggagtcttgc
     6061 tctccgaaag ggacttgaag attccgagat caccaccgat cttgatgagg gcaatttgcc
     6121 gtccctgttt gtgagtggct attagtgacg actgtacgac ggttcacagc atgggagttg
     6181 gcacttacgg agttgacaaa gcgtaacatg gtatcatatg gagtctcaag ctcctctgcc
     6241 gactcctgca gcgacgcaat caagcggtgt ctgctggctt cgtcgagaga tgctggcttg
     6301 aggctctttt cggtcgccgc gaggtctgca acgaggtctg aaaggggtcg ctcctcgacc
     6361 ttggtgtgtc catttacagg cttgtctccg ttggtggcga cgcttccatg gccattggtc
     6421 tcggcatgac cattttgtga cgccttcttc gctgtcttcg actcgccatt aagatacgaa
     6481 agcggatcat gccgtgtaaa gtcaaccttg gccttcttgg ctgcggccaa ccccagcttt
     6541 ccacgctcaa ggcgaggcgc aaaaccatcg atggaatcga gagtgaagtt gtcaatattg
     6601 agagaatcct caggtcgaac catgcggcgt cccttgaggg tctgcaggat agactgctct
     6661 tcaggcgtca gcttcttctc aagctcatcg agagccttgc ggttcttctc gtcgtaggcg
     6721 tcgccatcga ggccgaggtc cttgagcttc ttcactaggg cttccttctc ctcgaacgag
     6781 acgtgggcga aggccttgaa gcagaactcc acagtcttgg agatctcggc ttgggtcagc
     6841 tttcctttgg cgtctgcatc gacctggcct tggataactt gagacagtag ggtcagcata
     6901 atggcacaaa gtagtgagca cgatactcca cgtactgggt ctgaacagat cgaatgctcg
     6961 ctcaaaagtc ttttcatcaa agtcgctgat gacaggctca tcttgggagc gaatctgctt
     7021 caaggcacta gacacgacga cgaggaagcg agtgtagctt tcagccgtct tcttatcgtg
     7081 ccatgaagcc gcggcctcct cgctgcagtc acctcgaata gccgccgaga tggtcgtggc
     7141 cgccgacaga ccgcctgaaa gagccaagtg aactcccgag gagaagaaag ggtcgatgaa
     7201 ggatccagcg tctccggcga tgcggacacc ggggaaagca tactgggagg cgctgtacga
     7261 ccagtcagag gccgacttga tgtcggagac gagttcggca ttggcgagaa gctccttgat
     7321 gccgggaaca aggtccagag actggaggta gaagcctttg gatgaaggct cggccatttc
     7381 tcgcttcttc ttggtagcca tctcctggtt ctgcacaatt cccacagagt ggcggccatt
     7441 atgaaggggg atgaaccaaa cccagccgct gccgtctgtt cgagccatct tgttagtacg
     7501 agccgtcccg accactttaa gaagtgagct tacctttgag ggcttcaaag tacggggcgc
     7561 cctccttgtg tgttccaaca ccgtggacgc caccattcgt ccaatagccc cagcttgcaa
     7621 cgttcttgag gccctggtta tacgaccggt tcttcagata cttggtgctg atgacgcctg
     7681 ctcggccaga agcatcaacg atgtaatcga cggcaatcgt gcctgaactt ccatctttac
     7741 gagtccaggt ggcagagacg ggtcggccgg gggtctggga atctggagca gcctgagcaa
     7801 actcaattga ggccaccttg gtctcgtcaa acgtcttgac gccgcactcc gctgcgtgct
     7861 tgaacagcag ctcgtctgcc tcggatcgga ccacattcca ggcataacca ccgggaccac
     7921 cagctgcaat gaagtcggtg tctaggcaag ctcgttagta gccggctcgc cagagtatga
     7981 agggtgcatg tggaattaga cttacaggtt tctggccgag accagttgag gcggaaagca
     8041 cctcctttct atgggaatgt cagctatcac cccaatctta ttgcgaggat tatataaagc
     8101 tggcccccct accttgatgt tgaagccatg ggcatcccac ttctcgtatg cgtcgataaa
     8161 cttgaggaaa tgtcgcatgg aggggagcat gctctcgcca atgtggtacc tgtgcacgtg
     8221 taagtcgagc ctcaacccac tgaatgtctt catcggaggg aactaacctg ggaaacttgt
     8281 ccgcttcaag aaggacaacg tcaatgcctt cacgagcaag ggccgaggca gagtaagagc
     8341 ctgctggtcc gccaccaatg accagcacgg tgcacttttc cggaacattt gccattgttg
     8401 tttatgaaat gaattgtatg cttgttgaaa gtgggacgat ggcgagagag gtggttatgc
     8461 tgtcttgatg ttgatgtctg gtgtttgctg ctgaacagat atcttggatg tcaggacaat
     8521 ggaaacatat atactacttc ttgcccatca aagactccgt gagacttcaa agtgcacctc
     8581 aaagtggcga tgacttccat ctgcagtctc caaagtgact gattcaaagg attcattctg
     8641 gactccgaca tgctgcacct cccgtcagct ttgccaatgt ctttccgacc ttacagtaga
     8701 ttagtcccca gattctatcg gaaggatttc ggggggttta atcaatcttc agctctctga
     8761 cagccctgcc aagactgctt acttctcgga atccgatgag caactgcggc gctgggcaac
     8821 cccaataacc gcccagacgc agtaagatct gacaaggaat ggatagctgc gggttttacg
     8881 cttccgaaca gaatcggaat tggtgcaact tgggccatgg accagactgc gccatacgca
     8941 cctcgagtga tgtagactgg ggtgatggaa tcctcagacg gccaggggta ccatagatcg
     9001 gccaacgtca tggtgattag gctgcttgtg gacgaggtgc ctatacagca aaagattcca
     9061 aggacaactg caaagtattt ggctgggctt tgaagaacaa aaacggtttg gttccatctg
     9121 ctcacttaca cacctaccct gcatttcagc gtctttcgaa gctgtatgtc tcaacagctt
     9181 cgggatcatc cttctcattc acttccttga atagtaagaa ttattgttgt tgttcataac
     9241 catcagcatg gcttcaacca ccaaacccaa gggattctac tctgctggct tctggacaga
     9301 gtacctctcg acgcagcgaa ccaagttgcc tgacttggcg gacgttagca atgtatctcc
     9361 ttgcgttgtg cgctttctcg gcggcaatcc aggagacatg caactccaag ggaccaatac
     9421 ctatctcata gggactggaa atagtaggat tctcgttgat actggcgagg taagtctttc
     9481 ctgctaacag tcgttggttt tgctgctgca tcctccatta cgagagcctt caactaagcg
     9541 tgattcgggt agggattccc tcaatgggcc gtaaatgtga ctcgctacct cgaagatcac
     9601 gacatatcca tctctcatgt gcttctcacg cactggcacg cggaccacac aggcggagtg
     9661 gcagatctcc tcgcccacga tcccagcata tcagtgcaca agcaaaagcc cggcaaagat
     9721 caggaaccca tcgcaaacgg gcaaagattc gagactcagg gtgccactct acgagcgatt
     9781 tggacgcccg ggcacacagc agatcatacc tgcttcttgt tagaggagga taatgcgcta
     9841 tttacaggag acaatgtgtt aggccatggc tacagtgtag ccgagtgcct ggatgagtac
     9901 accaagagtc tccgtctaat ggcaagcttg ggatgtgcta ttgggtatcc tgggcatgga
     9961 gatgtgatac gcaatctgcc acgaaagatg gtaacgtaca tcgcacagcg agactccagg
    10021 gagaagcaag tgtacgccgc attactggaa gaagcttcat ccgagagcaa cagaagtatt
    10081 ggtagcagca gtagaagtgg cagtagctat agtgggagcg actatggtag tggcgacgat
    10141 gaggagggtg atgagatggg gacggcaaaa ggcctctcga cgacggacat cagtcttcgt
    10201 ctatacggag atgtgtccaa agatccagtc acattcgagt cagccttgaa gcctctactc
    10261 aatcaggtgc tgtttatgtt ggcggatcac ggcagagtta gttctaagct ggtagggcca
    10321 gataagacgc ggcattggtt tgtcaagggc tcgacatatt agctagcttc taggtaacca
    10381 cgcttgaaga cactctccat tgtatgaacg tgttccagga tggaacaggg tttccaacac
    10441 aaaactgatc atggaacggt caataacctc cgtcgtcccc ttcattccct tcatgctgtg
    10501 caacagagag tagcactcaa ttccccagca tcagcaaacc cagcgccagc attaagtgtt
    10561 atcaattgca cgtggctaac aacctccgac cacctcccgt tgaacatacc cttgttcgac
    10621 cagtaaaatg atcagtattg agtctccgga ggacccgtgg gatagcagca gaatccaccg
    10681 actcgggttc cgagcgtatc tgaggctctg gagaagctca gtgtaacaga ctgttgactc
    10741 cggggcggca tttcaagctg caactggttg cttcctgggc ataagcaatc ctcagtgaca
    10801 aattctccat acgctactct gtactttgag tgactatgtg tcgttggaat gcgaatgcgg
    10861 caaccaaatc actccaactg caactccacc tcattggaaa ggcgctacac ttaataccct
    10921 ctgttatccc tgtgactaga cactcatctg gcgtgctttg ctaagtcttt ctttacctct
    10981 gagggctcat catatacagg ctaccttccg atatcaaaca ctcgaagcct ggtttcattt
    11041 accacacatc aaccgcatac acaatgaaca aacccaccat cccaaccccc tctgagtccc
    11101 acacaagtct gtcagagatc aacgacgatg cagaatgtaa ctctaagttc atcttgttca
    11161 gccacgagtt tccaagtggc aatgtcaaag acttgatacg gaggctccat agatatgcca
    11221 aactgcctcg atactctcag cttgcccgct ttctgcagga gagcgcttcg gtgctcaggc
    11281 aagaggtcca gaagcttcca cgcccactgc gtgatcaagt cccccccttc agcgatatca
    11341 taacactggc gtcacattgg gacagactca aggagagtgc tttgtgtggg acgtgggagg
    11401 gtgcttttct ttgcatctat gagattgctg tgctgattgg gtaagtcttt gttgtctcac
    11461 caactcaaga gatcaaaact gacaagggat cagacatcat gaagcacatg atcttcctta
    11521 cacgctcggg acaaaagacg ccattggtag aacctgtctg gccggaatca gcgtcggcct
    11581 cttttcagct gcagcagtag ccgtctcaag ttctctggta gacctcgttt actacggagt
    11641 ggaaagtgtt cgcattgcct tctcattctg cgtccacgtg ggcaaagtct cacagctact
    11701 tgagcctacc gagcgcacaa aggcagcttc gtctgttagc tgggcctatg tcgtgattga
    11761 cgttccggct gaagtcgtgc aggcagagct ggaccgcttc aatggccaac atgaagcgac
    11821 agatgccgat tcaaaggcgt cccgcctcgc ccaagtcagc atcagccacg ttgaccaggc
    11881 ttcagtaggc gtcactggtc cgccggctcg agttgaacag ctctttcgcc gatcggaggt
    11941 gcttggctca tctcgtcact ctccgctgcc catctcggga ggtctttgtc atgttcccaa
    12001 cgtgtacgac gctgacgata tccgttcaat ccttgagact gccgaagtat gggaaagatg
    12061 gtcctctcgt cctgttcggc tgccgcttct gtcgccaaac acaggggccc cctttttggc
    12121 ggctgatgcg taccacctga tagaggccat ctgtactgaa gctctaacga agcctctgta
    12181 cttcgacaag atcgccgagg gtgttgtact gcagctttta catcaagagg acctgccacc
    12241 gttgtcgatc cagatcctgc actatcgcac gtcgctcatc tcagacacaa tcatctccga
    12301 cgtgacaaag aagctgtcag ctgctagtcc gtcaagacag gacctggtcg actgggcaat
    12361 ggaagacgag ggtgcttctg aacagcctca tgggaactca agcctcccac agaactccaa
    12421 gctggctatt gttggcatgt catgccggat gccggggggc gccgacagtc ccgagcaatt
    12481 ctgggagctg ttgatgaatg gtgttgatac tcttaccatt gttccagcag acaggtttga
    12541 tgttgacgcg catttcgacc ccaatggaga gatggagaac ggtgtgggaa ccagattcgg
    12601 caattttata gacaatcctg gatactttga tgccggattc ttcaacatgt ctccacgaga
    12661 ggtaagcttg tactcgctac agtcttgata tgaaccacaa ctctaacgat ggtatcttcg
    12721 tgaaggctga gcagacagat cccatgcaac gtctagccct tgtcactgca tacgaggcgc
    12781 tggaaatggc cggcttcgtc ccaaatcgaa cgccatcctc tcacgtatcc cgtgtaggca
    12841 cttactacgg ccaagccagc gatgattacc gtgaagtcaa cgcgagccag aagattggca
    12901 cctacggcat tcctggcacc gagcgtgctt ttggaaatgg ccgcatcaat tactttttca
    12961 acttccacgg gccaagcatc aacgtcgaca cggcgtgctc gagcggcttg gctgcggtac
    13021 atgccgcttg ctctgcactt tgggctggtg atgctgatac tgtcgttgcc gggggactta
    13081 atgttattgt aagtggcaaa gcaaatcgtg ataaaaaaga ttatgctgac caaaggctgt
    13141 gatagacaaa tcctgacatc tactgcatgc taagcaaggg acacttcttg tccaagactg
    13201 gccagtgcaa agtgtgggat tcgggcgctg atggctactg ccgagcagat ggagttggct
    13261 ctgtggtcat caagcgactg gacgatgcca ttgccgataa tgacaacatc ttggctacta
    13321 tcgtgtcggg ctcgacgaat cagtcagcgg agagcatttc gataactcag ccacatgctg
    13381 gcgctcaaaa ggacaactac cgccaggtga tggacaaggc cggcatcaac cctctggatg
    13441 ttagttatgt cgaattgcac ggcactggaa cccaggtgag cctatcaagt ctgtgattta
    13501 tgcttgttga ggactctagg ctaatgtgtt gtttaggtcg gagatgctgt cgagtcggaa
    13561 tcagtcctcg acttcttcgc ccccctaggc actcgtcaac gctccgaaca acgattacac
    13621 ctcggcgcag ttaaatcaaa catcggacac ggtgaagctg cagcaggaat tgcttcgttt
    13681 atcaaggttc tcttgatgta taaacatggc atgattccgc gtcacatcgg catcaaatca
    13741 acaatgaacc ccgtcgtggc tcggcacctg gctaatcgaa atgcgggcat cctctccgaa
    13801 aaccgcccct ggcttccaaa gcccaacggc aaaaagcgct actccatcgt caatagcttt
    13861 ggggctcatg gtggaaacac gacgttgttg ctggaagatg cgccgttgcc gctgacccag
    13921 ggagaagtcg acgattcctc ccttccaggg gcgacaactt ctcaggtcat ttgcatctca
    13981 gccaaaagca aagcttcact tcggggtaac atcagcgctc tgatccgtca tttggatact
    14041 catccagaga caaaactcag ggacctgtct tatacgacgt gtgcgcgaag aatccaccat
    14101 cacatccgca ttgccacctc cgtttccacc actgcccagc ttcgcaagtt ccttgaggcc
    14161 gcctctgaaa acgtcgatac tcacgcaaaa catgtttctg cagccaagag aaaatctgtt
    14221 gtgtttgcct tctccggtca ggggtgcttc tatcaaggcg ccgctgcaca actgtttcaa
    14281 caggcacctt cgttccgtga gcaggttctc cagctcgatc gagttgttcg ccaactaggc
    14341 tttccctccg tactcgctgc tatcattggc gatgcaataa atgctacgac atcgcaaaat
    14401 tgctccagtg cagccagcga gagtggtgac gacggagctg cctcaactga cggaaccagc
    14461 tcagtctcgt caacggtgac cattgagagc ccgcttgtca ttcaactctc catggtggtc
    14521 atgcagattg ccttggtaca gtactgggca cttctgggca tccagcctga cctcgtaatc
    14581 ggccatagtc ttggagagta cgccgctttt gttgcagctg gcgtactgtc cgtggcagat
    14641 gccctatatc tggtcggcag acgagctaaa ctcatgctgg ctgcctgcga gcccggaagc
    14701 catggcatgc tgtcagttcg cggtgcttca gtcggccgca tcgccgagct gtgcaaggag
    14761 agtggccaag aatatcgcta tgaggtatcg tgcatcaacg gagtcacgga cattgtggtc
    14821 agcggcttgc gggccgatat cgttgctctg caaaatatgc tgcagggtgc gggtctgaaa
    14881 tgcgtcttgc ttgacatccc ctttgctttt cactccgctc aactagagcc catcttggaa
    14941 gaatacgaag acgcagctcg ccgtgtcacg ttcaaagccc ctgcggttcc gattgtctca
    15001 ccacttctcg gaaagtgcat ctcccagggc gaggttataa acgagactta tctacgccgt
    15061 gccacgcggg aatctgtcga ctttgtcacg gcacttgatg ccgctcgggc tgatggcttg
    15121 gtcgatgata atgccgtttg gatcgatatt ggacctcatc ccgtgtgtac ttccttcgca
    15181 cgcaaccact acccgaaagg gaccacacag gcctttgcat cactcagaca aggagatgat
    15241 acgctgtcta acttgacggg aactctagca gcactacact gcttgggttt gccagttgct
    15301 tggaacgagt actttgctgc atatgaaagg tcccttcgcc tcattcatct cgaaccgtat
    15361 caatggaatc agaagaacta ctggatccag tacgagggct catggactct ggataagaca
    15421 catgcgggca aagccaagaa cgacaagaaa gactcatcct ctccaccatt cttcacttcg
    15481 tctgcacagg caatcatttc acaggagttc agtgagtctg tcgggcggat gacggtgctg
    15541 tccaatctgg cccaccccga ccttgcagga gcagctactg gacataagat taatggaaga
    15601 agcgtagtta ctggggtaag tttggctcac ttgaatccct tctcatgctg tctgcattgc
    15661 taacggaccc tttcacagag catatgggcg gatctcaccc tcactattgg cgagtacttg
    15721 tacaaacaga tggtaaagga tggcgacgag ccatatatgg acgttcgaga tatggaagtc
    15781 ctcgaaggac aagtcttgtc cttggaacca tcagcggagc aattcatcca agctgaagga
    15841 gtcttggact tgtcgaaaag actgactcac atcaccttgt acacagccac tgccgacgga
    15901 acccgcaaga cggagaagcc attcgccacg gcgactgttt gctatgaaga cgtgcaaacc
    15961 tggaagtctg aatggcagat ggcttcgcat ctagttgcct cgcgcgccga ttccttgtgg
    16021 agagcagcag gcgaagaagc ggcaaacgct cgcaaagtca gcagcctctc tcaaggcgct
    16081 gtataccaac tcttcgcaaa cgtggttgac tacagctcgc gataccgcgg aatgcagcgt
    16141 gtagctctag ccgaagagac gcaggaggct acagcagaca tcacgctgga tgtcgaccgt
    16201 cacggaacct ggcatacgcc gcctcactgg atcgacagca cctttcagct cgccggcttt
    16261 gtcatgaatg cctttggtgt tcagggcacg ggagaagctg ccgcgtcttc acgagacttc
    16321 ttctggatca ctcctggatg gcgtcacttc cgtctggcgg agaagcttga gccgggcgtt
    16381 gcttatcgca actacgtccg catgttccca gtgaagggcg agcctggtgc ctatgccggc
    16441 gatatatatc tgctgcgggg cgaagcagtt gtgggagtgt gtgccggcat caagttcaag
    16501 agagttccgc gctcgttgat gcccatcatg tttccctcgg gccagactgg caagagtcgc
    16561 actcaagctc ctctcccgag tcataccagt cgcagtattg ctcccaaaga gcccgtcaag
    16621 ccaaagccgc ccagcgctat ttgtgatgtt cctcatgcaa gagagcagca gccagtcgtc
    16681 gccagacagg caccagagcc tgttgcaaga gcgccgccag caacccagca gaagccgaaa
    16741 gaaggcggac caaatcctca tgtggccgct tgtttgcaac tcattgccga tgagacgggt
    16801 ctagaattgg aagatttatc tggcgatgcc gcattcgcag agttgggcgt ggactcgttg
    16861 atgtcgctgg ctctgtctgg caaaatgcgt gccgagctgg gtattgaggt tcaggcgtcc
    16921 atttttctcg aatgcgcgac tgtacaagag ttgacggagt ggctgagcaa atagattgag
    16981 gaagggtcgg ttctccagtg tttttcggtt tgaagatgtt agcaaagcga agagtgatgg
    17041 gcagaagagt ggtagaagtc atgttttggc gaatgtgttg cccagggaca tggcaaagag
    17101 ctggtcccta tgaatgtgca tgagaagtaa atataacttg aacgcattat ctcaattgtt
    17161 aaatacctgt tttaatattt gccgggagtt tatttagtac ccaacgttat tgtcgcacaa
    17221 aagggcatgt cctggatatt cttggctgac catcaaagct tcactccagc acgactccta
    17281 gcaacttcaa accctatcat tcctaactac aggttcaccc tttgactagg ctccagatta
    17341 tattccaaat atcttatacg agttcagttt ctctttgaat atgctttcag tgagcctgag
    17401 aagttgagta gtttcctctt cagtaccccg aagttgagaa tatggctgct gctgcatgca
    17461 caaccagctt tagagtgact ctagcattct ctttctttca cataatacag atctctttga
    17521 gaaagattgg atgaacatca gaatgcgaaa tatcttctcg atctcgatca atgtccctga
    17581 aaacctccac ttgataacat catataagag aatgtattcc attctcacga tcttatgtag
    17641 acccatcaag aagagatgcg actctcagct ctctcgtgga gtctcattgc tccgttaacc
    17701 gatgtagcta ttcattcttg acccttcatg ttacggggag cctcggtcca tgtagggtat
    17761 gcgcagaaac atggatccta cgagttcact cagccttatc tcattaaggt aaaccgaggt
    17821 catacccaga ctttaccaca ttgtagcgtc cggctcaacg gaaccacacc ctctgttaat
    17881 tcgcatcaaa ggatacccgc ggaacggcaa taaagcacgc aagatgatgc ttctggatgg
    17941 actgattctc cctgctcaat gatcgccttg cagcggacct gaagatcatg cccacatgct
    18001 caatgggcta gaacttgaga cacacagtag acgccaagga cccttttctg ctttggttcc
    18061 cattaagcgc cccggcacgg agagcagccg aacgagggtt acatttggag aagacgtaca
    18121 gcgagatccg accggtggtg tagcattgca tcttacaccc agattgcgtg cagcctttac
    18181 gtgctttacg acctgctgaa ccgggcacac cagcgcgagg ccaggtgtta tcgacggcgc
    18241 aatatgggcc agctgatgtg ggacgtttca atggaatgga ggtcgatata tcattctttc
    18301 tcgaagctca gcaactgatg actggcagtg agttatttct ttgctcagat gcaatctccg
    18361 ttaacaacca tcccacgtgt tatttgaaga ttgcagcatg ggggcagtca atagcgggag
    18421 gttgtgtaga ttcagccgcg aaagctccgt tttatccata ctgtcgaccg tgattctccg
    18481 atcgccaagt tgtttgatca gaggcccatc tcgggagcta ccttgactat tgcttgtctg
    18541 tacccttgga atactacatg aatattgtcc atggacacaa gatgcggccc ttatgctatg
    18601 ctcccaatgc attggtatct cagataataa gcccgcatca ttcagaacat aagcagtcaa
    18661 cggaagcata tcttgtgaaa tacgaagcat atcaaatctc aaataccaca cgcgtaaacg
    18721 acaaaggtga gccccaacat ttctatttta gggggccaaa gtgccaactg ctgggcgatg
    18781 catgctgatg gcttgtattc tccccagccg cggcaattct cgtcgttaga tcgggctctt
    18841 ttctgccgtc ttacactcgc ctcatgcatc ctcctcactt ctgcctgtca gacctgaatt
    18901 atgcggggtc agcgtcacaa agtcctacga gagcagctca cccagccgcg ttgctcgctt
    18961 cgataagagt attactacct aggtgtctga tgcgaggcgc atacgaagcc tctcggctca
    19021 ccatncgctt cttacacgcc gtcgtgggcc cccctccatg aaggagctgg atcctggccc
    19081 gcatgcagaa aggaaccctg accctcagcc atacgctggg ctcagatgca acgtcgaatc
    19141 catatgggca ttggctagtt tcagccattc ctgcggctcc gccaaccgat ggaacgcaga
    19201 ttagggggga gaaatcgcaa cctgtttcct tgctatcttg caatccttgt gtaattcaca
    19261 cggtgagctc agagcctagg tatgggaaac aacctctaca agccttatag tataacattg
    19321 ttacactgcg attgagttga gtatcttagt tcgtctggct gattatacca tacaagtcca
    19381 aagtgaggct ctagaccatt gaactcagtc ctgttggaac gcgttgactg tatcttgttc
    19441 aaccatggcg tcctcttacg gcactcatgc cccggctcgg aaactcaagg actcgtgcga
    19501 cctgtgttca gcctccaagc tgcgttgcaa caagcagaag ccgacgtgcg ctcgttgcgc
    19561 aagtctcaac caaccatgtt cctacagtcc agcccgtcga gccggcaggc cacatcgtgt
    19621 gagggagaag agccagcagc aatgcttgga gatgtcagtt gacagcacga tggggtctgt
    19681 gggagatggc agcaaaagcc gcgagatgag cctcgatacg acatttctct gcatgcaatc
    19741 aataagacag gatcagagcc atccacagca acggcagcag caacggcaat cgcagcaaca
    19801 acaacaacag cagcagcaag cagctgtacc accatcttgc caagcccctt atcaagatgc
    19861 aggcggcggc gactgtgcca gaattgccat cactatcttg gaacaactag atgtcgccag
    19921 acgaagggcg ggtcacacat ccgtcagctc agcaaccaca gacgcatgcc agaggctttt
    19981 aacaatactc gtatgcccat gctcagagca gcctggtgta gcactcctcg tggcatgcgg
    20041 atgcatctct ctcatggaca cggtacatca ttgccatgtc ctccagagtg cgccaagtca
    20101 ggagacgttg actagaacaa cacctagccc cagcccagaa aaggatctac ctggttggca
    20161 taggccgtca tcttccaaca acaacggcca gggagtcgag cagctggcaa agattgccaa
    20221 ggtcatcttg cagttcacag acagatactc gcaagagcca aagggcggtg cagcatggac
    20281 gcaaacaaca tggctggtgg ccccgattgc agcattgctt cgattcagat tgcagactgt
    20341 cactcatcag gcggcgaaga gtttagtatt ctaacagggg aactcagaca ctagacaaac
    20401 acacaacgaa caaacatccc ggaagattgc tttatataga agagtatcag ctgtgcttgt
    20461 ttcattatga tagatttctc gctcattact gtagcaatat acgcataact gtttaacatt
    20521 actagtaaga ttctacattt ggttgcctct ttggttacac agacatcaaa acggcaactt
    20581 cactgcactg actgagcact ttgagaagca tcctatcccc atagatcaac aaggaagaat
    20641 ataatacaaa gctccaggtc ttgaaagaaa caaaaaggca aaacatacaa cagccggtgt
    20701 tcgccagtgg tcacccacct gactactaat ctgcctctca ttagcttgac tctgggagag
    20761 cggacgggat cccgtattct ctaatggata tggtcgtatg tgatgggctg tgtcttgtct
    20821 acgatcatga atgggaggat ctgaggagaa aaaaaggttg gttgattcgt tggttggtag
    20881 agttgacaag ttgggttgag agatgaatgt tcattgtagt gctatctaga gtgtctctgc
    20941 tcctctcgcc cacgcgctac tggagaccgg catcttttct ttggtaaagt cccatagtcg
    21001 agcgtcctgt tcatcaatag atatccctgg cttaagctcg gtcataccag cttcttacgc
    21061 accaggcaga aggttgcccc caatgtatcg cgggaatccc gagaagctga gccacagctc
    21121 gccggttcca ggagggcccc caacgatttc cttctcacgg ctcttgagct catcaacgtc
    21181 ccaggcagaa aagacaagct tgccgttgag gaacttggcc tcgggagaag caatccagac
    21241 gaggaagtct gcgggaagag agactagaga agagattagc atgtttggct ttaaaccagt
    21301 tgttgtgata cttactgtcg tcgtaatcaa agggcagctt ggtagtcttg gacaactggg
    21361 cagacatggc agtgtcgagg aatccagggt gcacgttgtg aaggcgcact tgagggttct
    21421 cggcagcaaa ggattggagg agcttgacgg ccgccatctt gctgctcacg taggcaccca
    21481 taccggggaa aggcgggaag agaatgcccg cagttgtgag attgacgagt gtaaactcct
    21541 tctccttgtt ggccaggacg gcagcctgtg ccaccaccag cgttcccaca acggtcgtct
    21601 tgtagccatc gaggaaagtg gtgggatcag cttcaacaag gggaacaacc ggggccagga
    21661 cgccagcagc atgaatcaca atgtcgatgc cgccgaattc ggctgccacc ttgttgaaga
    21721 cgtcgcggac ggctggtgcg tcgcaaaggt cgaccttgtg agtctgcacg acgacatcgg
    21781 cgttcttgga ccgcacgagg gcctcagttt cggccaaggc atcagaacgg cgtccaagaa
    21841 gaataagagc tcgcggtccc gagacggcgt aggaggcggc ggtggcacgg ccaatgccgc
    21901 cagaggcacc ggtgatgagg acgaccttgc cattagttga cagggcgggc gagctaggag
    21961 agatggcagg gtaggtggtt gagtgagcca ccttggtgta ggagagcggt ggcggtgcca
    22021 ttgtgtcaag ccgtgtctgt tcgggatgaa gagtttagtg tacgaggcga gtgatgagtg
    22081 aaggataggc gctagagcaa caattggtgt tcaaggattg agaggaagcg tgtaggtaag
    22141 attgaagcgt gagaggtaag atgctctgac attgacaacc tcgacccaat ccatcaacct
    22201 ttataactca cagcctaaca gctatacatc cactctggtt cacgttcgtt ccaacatgtc
    22261 gaaggaatac acgagcaatg ccccgagaca ctgtgtgatg taatattcgg aggaatggcc
    22321 gacacgcagt tacattgcgt tagtgctgcc aaaggatcct tcaggtgtgt tggtcgtaag
    22381 tgcagcggcc ctcaaatgtg cgttggccca tgcatgttcc cacgagggaa aaataggccg
    22441 cagcccccaa tcatatcgag gagggggtcc tttgtcgtcg tccgcgtgtt ttcgcacgcc
    22501 tagggatttg gggctgacgg ggagcaagcc agcagctgcg ccctctaata cggctgagag
    22561 acgttttatg gacatggaga ggagaatggc gctggagacg tgcatatcgg caatgtttca
    22621 gctagcaggc ttgccactat ctcgagaagc gagcgtgtgc tgtacgagaa cgatgatgtc
    22681 gggagacggg acgaagaagt catcttgata ggcctacggc cggccatgac tatgtatata
    22741 gtatcaatct catcatgcct acctacgtga aacgcattgt cccttaggta tgccggtacg
    22801 ttgatataca ttcactcttt gagcaaacca cagccataca gacctcccca taccgcccca
    22861 aatggacacc gcagacgcat atgagcgtgg aacttccctg ccacctccag acgcatcaat
    22921 ggacgacttc ttggacgtcg agagctttgt cacatccgtt gcagagctcc tgacccctcc
    22981 tgatctcgaa gcattcaact ttgagagcaa ggacctgtcg cccaagtggc tgaacgacgt
    23041 cttctctatt acaccaagat caaccaccga gcttgtccct ccctctacag cggagatctc
    23101 ggacaccaca tcactaccga gagcgacatg ttcggagatt cacaagtgcc gaaaccctca
    23161 gggtctttgc cttagcttgg ccacagggct gctcaagtca atgcactcct gctccccgtc
    23221 gtgcctcctc gggctcggca tgggcagcca gcacggagag ccgccgttgt ctcgggctgt
    23281 cgacaatgtc ctgtccacca actacgaagc cctgcgggcc attcgtggct ttctccgatg
    23341 cccttgctac gcaagtccgc agctgcagct tctggtgact gtcatgtgcg ctgaggccat
    23401 cgcctggtac tggcgcatta tagacaccta tggcagccgc tgcggtagca cgagcatgga
    23461 cggtagtgtc cagctagcgg agagggtcga gatgtcgcgg aggtcgttct tcattggcga
    23521 ccagtgcttg gagagccgtc tcgaggcgag cctcattggc caggtcgtcg ccagtagact
    23581 gcaggagcta gaagatctga ttggggacat ttcgtggaac acggagcaat ctgccgcagc
    23641 caccagcgag ccgagaggcc atccaatgta cagtgcggtg catataagga tggatgcgtt
    23701 tctgaatacg cagctaacgg cagttcgacg ggagttgctc aagctacgcg atgacgctca
    23761 ggggcatcaa gaggagaata gtggtcaacg atatgctcat gggtcggctt ctagatgatg
    23821 gcgtacaatc ttactctgga atattacact ggatgctggc gatagtacat agacacgaag
    23881 aaatagagac agaatcatgt tcgctcgtac atcatggcta cactctctac actctagcaa
    23941 ctccctcatc agagctatag cctgattcac gtactagaac agacagttac actcgtagtc
    24001 attacgggga ctccttacgt gtctcacgaa tgatgttgct gacgacgtct gacggttggg
    24061 caaataatac tgatctccac gaaggattcc tttgtcgata tcgacatgtg atgtgtttcc
    24121 aatgctccac gcactacccc attgctgcgt caaacacttg gcaagggtct ccgatggagc
    24181 taaacgcagc ttttcagctc ccctgaatcc ttcgatcctt tcaccaagta taaatgatca
    24241 gcgtcagcac tatctgccga cgactgagat tgtaatcggg atccgagaat ccctgtcgct
    24301 tacatgttat gtatgggcgg caaagcttca accactaagg aatccttggg atgcagcatt
    24361 ggcgtgtata gtagaatagt gcgccgcaat tggtcttcgg catcgtcctt aagagttgtc
    24421 acaacgggat gtggcataag taagatttct tcggagtccg taattaaggc gcccttgccg
    24481 atatccgggc ccccttacac tattgacatt ggaagcgatc aagagcgcca ccaacggcac
    24541 tgaatattgc gacgaccgat tccgaagctc tgtagttgtg tatgtaagtt gtatccactg
    24601 ggatggtggc gtagaggcat cctttggagg tcatgcacca catgaagcca tgacagcctc
    24661 actttcggca acatcaggga gagagagttg gtgcaggtgg aagaatacct aagaaaagca
    24721 tatatagact cagctatata ctaagaaggc tatggcgcta tttattagac atatcatcta
    24781 cagctgtcat agttttaaca tctcgttgaa ggcttgacga gccacctagt ctctccttta
    24841 tccttttcct tgccttggtg gttcattggt gttcattgcg aagcaaggtc tactacctat
    24901 ctactcaaca caatgtatcc attcgctctc tgcctattgg ccgcagtgtc atctgtctct
    24961 gcgtcaactg ctcagacatg caagactctc gacgccaaga tccccggccg tgtctcttac
    25021 ccagacagca ccgcatacaa tgcttccatc tcgtcctact acagcggcca ggaacgggat
    25081 ttaaatcccg gttgcatctt cagacctacc agcacttctg aggtctctca gtttatcaag
    25141 ctggtgactt cgagcggaaa cactcagttc gccgtgagag gaggtggtca taccctctgg
    25201 cccggcgccg ccaatgtcga tggcggcatt actgtcgata tgcgtgcgat gaacagtcta
    25261 tcgttgagcg aagaccacaa gattgcccat ctgggagcgg gagccgtctt cagtgacatt
    25321 tatccccagc ttacgcccta taacctgact gttatgggag gtcgggtccc aggcattggg
    25381 gcaggaggct tcgtcaccgg tggtaagtat tcattgtgtc tgatatctca tgatttacaa
    25441 atgctgactc aaagctacct aggcggcatc actttcctat cccgcaaaca tggcttcagc
    25501 tgtgacaacg tctatggcta cgaagtcgtc ctcgctagcg gcaaagttgt ctacgccagc
    25561 cagagctcca attccgacct ctggcttgcc ctcaagggcg gatcaaacaa ctttggcatc
    25621 ataacccgct tcgaccttgc cgcctttccc ttgggcaaca tgtggtacag cgatctgagt
    25681 tacaattaca ccgacagcgt gttgtcggcc aatgccaagg ccttcagcaa gtttatgaag
    25741 ccggccaact acgacagcgc cgccatgatg ggcatgttcg tgtactatac gaaccagggc
    25801 tttggcgttt cgaatgccat gtggtatgtt gaagacgttg ccaatccaaa ggtttacgat
    25861 gccttcaccc aaatccccaa cctaggcggc gtctcggagc ttgccactgt tgacaaggtc
    25921 gtcaacgact tcggacagaa ccttccagca actaccggcc ggtaagcctg acccagcctt
    25981 ggcaatagga gatgtccgag ctaatcatga ttggaaacct ctcaggtcat accaactcac
    26041 cttcacgttc aacaaccccc ctgcttccgt ctacctgcag ctgatccaaa tctgggagaa
    26101 acgcatcacg gctctctcaa aggtcgaagg gctcttcatc gagttcctct tccaacccca
    26161 gcctgtcacc aacggcacca acatgtttgg cctgacccca ggaaagactg actacgtgct
    26221 catcgacatg acggccgcct acgacaacgc gtctgacgat gctctggttg agtccgtcat
    26281 caacgacatt gtgaagcagc agcgcgcact gctgaagtcg agtaaatacc ttgtcgactt
    26341 catctacctc aactatgccg acatttcgca aaatgtgctg agcacctggg gcgccggcaa
    26401 tctcgcgaag ctgcaggccg tcagcaagaa gtacgatcca aagggtgttt tccagactag
    26461 atctcctggc ggttataagt tgtttaagaa atgagggcag ttgtcacttt gatacgtctg
    26521 ttgctgtttt tgtcgatatt gttagaatag ccgtgcagct tggagagggt ttgtttactt
    26581 ccgttgtaga tgctagagat gtatgtaata atagaattat ttgtgttgag aactacgctc
    26641 tcacatttca catataaaag aaaacggact atataggccc ctcctagagt ttgaattggt
    26701 ttgcattatt atgtctctcg caggaatagg ccttgataat aacattcgga acccaggctt
    26761 acatcctagc tgcaggctcc cctgataagt gtgtgcagcc tcggcatggg attggcttgt
    26821 agctccccgc acgtcttacg atgatgtccg accattgagc agttgtgaga gaattccatg
    26881 tagtttcgtg gcctgaacaa agcggctgtg cgctcaggca gcaagatcgc agtcacaaac
    26941 atccggaggc ctgtccgtat gcagcggaca agtcacgtct ccatgtacct cacaggtcga
    27001 tcaaaagcct cacttcaatt gcttgacgat gagcttgagt tggtggtcgc aatggtggaa
    27061 acagtctcca agcggcggca atgaacatgc gcccaagaaa gcgccgacat atcgcatacg
    27121 cggcgtgccc aacgactggg acaaggacag gctggagacg ttcctcgctg aaagaggctt
    27181 tatatcgcga ccttccgtac ggtccctggc catcgagttc cacgggcggt cgcagacagc
    27241 tacggttctc ttcgatacca ccggccatct gccactgaag atacccctgc ctgattcagg
    27301 cggcgagtcc cacagtctgg cgttggatcc tggctttctg agcatcacga gtctctttac
    27361 gccctgccaa caggatcata aagtcgagta agtgcatgca gtcggttccc tccgaatgga
    27421 cgaatggacg aatggatgaa ttactaatta acgcttcaaa gcatcattgc tatatctggc
    27481 ctcagcggac acgcattcgg atcgttcaaa gagcgaaacg gagagtacat gtggctgaga
    27541 gactcacttc cgcacgccat ggttgatgag aatggcaaga atactgcacg cgtaatgata
    27601 tacggctacg actcaagtct tccaaacagc gacagctttc agaatctcga ggaccttggg
    27661 actgcgcttc atttcacgct tcgaatgctg gcagttgacg gcaagtttaa gcccattgta
    27721 tttattgctc acagcttggg cggactggtc gtcaaacagg tttgttcgct catcataatc
    27781 tgcagccatt tgcgataacg ccatctcaca ttgccctgtt agtttctcat ttctctcagc
    27841 aattccagcg acgaactgga taagaaatta agacgcgcag tctacggcat cgccttcttt
    27901 ggtgtccctc atgatggcat ggatattcgt tcgctgattc ccatggctgg gaacggacca
    27961 aaccgattcc tgctcgagtc tattggatcc tatagctcgc aggtcctcag cactcagcag
    28021 cgtgatttca cacaagcttt gggaggccag ggggagactg agcttatttc attctacgaa
    28081 acacgaatgt cgccaaccgc gatcaaggtg cgtttcccaa cgtctagcta gttggcgaac
    28141 tgtgctaatg ctagagtata acaggatgat gagggcagat ggagcatgac aggagagcca
    28201 gctattctag tatcgaaagc gtcagccact cattgcaggc cgtgggagag cggacccgag
    28261 catacctgcg ccattcatcg tacgcactcc gacatggtca agtttgcgga ccaagatccc
    28321 gaatatgaca aggtcctcgg ccggattgct agtcttgcga agcgcgcggt tcatatgcga
    28381 agaagtatgt agagtcaaga tccaatgtga tggggattgg gatgctaacg aaagagttca
    28441 caggtccgat acagccgagt ctatctcagc cggaacagga atgcctcaaa tcactggcct
    28501 ttgagagaat gcagagccgc ggcaatgaca tcgatcgcgc cgtcaaaggc acgtgcgagt
    28561 ggttgctgaa gcacgagaca tacatgagct gggccgcgaa tcatcaaggc ctactctgga
    28621 tcaagggcaa accgggcgcg ggcaagtcca cgcttctcaa gttcgccttg agcaagcaaa
    28681 gagatatgcc cagcgccaca gaccgcgatc tcgtgctgtg cttcttcttc cacggccgtg
    28741 gtgacgctct tcagagagca ccgttaggct tattccgctc ccttcttcat cagatcctca
    28801 aacagatacc cggagccctg tcagacctcg tcgacagcta tcaggagaag tgcagggaga
    28861 ttggtgatcc atcagaagcg tggcagtggc atccagaaga gttgtggcac tttctggagg
    28921 cttcagttcc tcggattctc ggggctcgtc caatctggtt gtttgtcgac gcgctggatg
    28981 aatgtggcga ggcggatgcg gtggacttgg cgatgaagtt caagtctctg ctggacagct
    29041 taccatcctc tgcaacccag gacattcaca tctgcttcag ctgtcgccac tacccgatac
    29101 cgccagatct agatggcgta ttcgagattt gtgtcgaaga tgagaacgga gatgatgttt
    29161 ccgcctacgt gcggcaaagg ctctcagcga cctttgtccg cgaggcatct tccattgcgg
    29221 acctggtcac ttctcgtgca gcaggcgtct ttatgtgggc gcgactcgtg ctggagcgtg
    29281 ttctccgcct tgagcggcag cgagccagtt gggggaagat ccaggatgag atctgctcta
    29341 tcccccccga tatggacagt ctatacctgg accatgtcca gagaatggag gacaaggtcg
    29401 cttccttgag gctcattcac tggctctgct ttgccgtgag gcccttgtca cttgtggagg
    29461 tatattgggc cctggccgtc gacgccgatt gcccgcacaa gtccttgaaa gagtgcggaa
    29521 gcacagaaga ctatggcact gacgaggaca tggaacggcg agttatagcg ctgagctgcg
    29581 gactggctga gtccgttacc tcaacctccc agacaaatat tgtgcaattt atccaccagt
    29641 ccgtcaagga cttcttcgtc gacaaagggc tgctagtctt ggacagcagc tcggcaacgg
    29701 tcaacgaagc cattggaagg gcgcatttct tgctatccag gacatgcata cactatgttt
    29761 tgatggaaga cttttgcgac gtaaaaacct tcagttggta tgaattggca gctcagtttc
    29821 ccttcataac ttatgctgcc acaggatgga caacgcacgc gcatgagagc gatagtctag
    29881 gtgtttccca ggacgatctc ctccagctgt tccgttggcc gtcaagcgac cttttgaatc
    29941 agtgggctcg agttctcgac cgggtggtca caaatgggct cgaccgtcaa ccggaaaagt
    30001 ccagtcttgt gcaggttgca gcgaggtacg ggcttacagg actcttgtcc gccattctac
    30061 aagataccag tcggatcagc gaaaatgtca atctgaagga tgactattct cgaggaccgc
    30121 tcgcgtgggc tgcaatgtct gaccaggagt ctatagtcga gatgttgctt gacacaggac
    30181 tggtcgagat tgatccgggt gatgacttcg gcatgacacc gctggctttg gccgcagaaa
    30241 atgggcatga agccattgtc aagcagctac tcgccacagg agaagtgaac atcaattcga
    30301 gggattgcca tcaccattcc ccgctctcat gggctgcgga gaatggacac gaggctgtgg
    30361 tccagctttt gctggacaca gggcaggtcg acatcaatat caaagacaag tttggccaga
    30421 ctcccctatc gtatgctgcg gagaacgggc acgaggctgt ggtccggcag ttgttggcca
    30481 cgggacaggt cgtggttgat gccaaagaca atgacggcca gacagcgtta ggctacgccg
    30541 cttacagagg gcatgcgggt gttgtcaagt tgttgcttga cacgggagag gctgaagccg
    30601 gcgtcaagga caatgagaag agattaccgt tatcattagc cgcagcgaat gggcaggagg
    30661 ctatagtcca tctcttgctc gatagagggc ttgaagtcga cgccagagac gcagcaggcc
    30721 gtacggcgct ttcatgggca gcgtcgaacg ggcacgatgc catggtcaga ttgctgcata
    30781 gcaagggcgc ccaactcgat tccaaagaaa agacgagacg tacgccattg tcgagggcag
    30841 cggcaagcgg gcgcgaggct gtggtagctc tcctactgga ggaaggcgtc gaagtcgact
    30901 cgaggagtct ctatgacgag acacctctct tgttagctgc ggaatatggt tacgcgggcg
    30961 tcattgctct cttacttgac aagggtgccg cggtcgatgc aaaggatatt gacggtcgga
    31021 cgccactatt gcgagctgct tggcgagggc acgaggcggt gattagactg ttgctggcga
    31081 acaatgcaga cgtcgatgct gaggatgagg aaggcgaaac ggcgctt
//
