# Supplementary material for: In Vivo Characterization of the dia Biosynthetic Gene Cluster Reveals Diaporthinic Acid as Its Main Product
Source: J Fungi (Basel). 2026 Jun 1;12(6):402. doi: 10.3390/jof12060402 (PMC13301986; doi:10.3390/jof12060402)
Supplement: Supplementary file 1 [file jof-12-00402-s001.zip › Supplemental_File_1_GBK_P_nalgiovense.gbk]

LOCUS       MOOB01000009.1         27744 bp    DNA              UNK 01-JAN-1980
DEFINITION  Genes for cluster 162 on scaffold MOOB01000009.1 of species
            Penicillium nalgiovense IBT 13039.
ACCESSION   MOOB01000009
VERSION     MOOB01000009.1
KEYWORDS    .
SOURCE      .
  ORGANISM  .
            .
FEATURES             Location/Qualifiers
     SOURCE          5001..22744
                     /organism="Penicillium nalgiovense IBT 13039"
     CDS             complement(5001..7069)
                     /protein_id="OQE91609.1"
                     /translation="MAAIQTVPEQCTVLVVGGGPAGSYASSALAREGISVVLLEADNFP
                     RYHIGESMLPSMRHFLKFIDCYEKFDAHGFRVKNGGAFRLNWSRPESYTDFIAAGGPGG
                     YSWNVIRSEADEILFRHAGESGASIFDGTKVTGIEFEESSEDVVDSANPNPGKPVSATW
                     SRKDGSTGLVKFDYLIDASGRAGLVSTKYLKNRRYNQGLKNVASWAYWTGGGTYGVGTH
                     KVGAPVIRTDASGWVWFIPLHNGTHSVGIVMNQAKATERKKAMDSPSSKEFYLENLNLV
                     PGIQALLEKGELVSEVKSASDWSYSASSYAFPHVRIAGDAGCFIDPFFSSGVHLALSSG
                     LTAAVTISAAIRGDVTEKEAAQWHSSKVAEGYTRFLLVVLSSLKQIRGGDEPVLNDWDE
                     ESFDRAFDHFRPIIQGTADADSEKKLSTEEISKTIDFCFRAFAHVPVERKDALLEKMKN
                     HGVSDPTATDPKTREALEELKNTLSPEELDIMNTIRGRRMIRAEDSLNIDNYRLDSING
                     MAPNLERGNLTLRKAEINKIDVSKKDLLSLLSGEAAEGKHHETEETKAPAAAVAEVAEF
                     AT"
                     /cluster_role="hit_required"
     CDS             7496..8480
                     /protein_id="OQE91435.1"
                     /translation="MFTPKVWTQSEWHDYLAIRNSKLPALPVVTELSAEVVRILGGNPG
                     DMQLQGTNTYLVGSGQTRILIDTGQGCQLWIETLVNFLKQHHLSISQVLLTHWHSDHTG
                     GLRALLCHYPHLEGAIYKADPDRCQNPIDDGQIFATDGATIQAFFTPGHSTDHMCFILE
                     ETGAIFTGDNILGHGTSVVVENLGLYLKSIQKMRQRVHSEGISVGYPGHGAVIEDPTAK
                     LIVYTKHWEVLEKAVYSTFMGGSSKERALLTAREVTSRLYGTALEMMVGPFITQVLYKL
                     AEQGELAFTVVGGPEKKWFVLRR"
                     /cluster_role="hit_required"
     CDS             8946..14485
                     /protein_id="OQE91456.1"
                     /translation="MLRLTLLIVPGILSHDFENKMYTPSTSSEEGVSSRFLLFSHTFPH
                     DRLSDLFESLQRWSRERRLPLLATFLKECTFGLKEEILSMPRQMQDAFPPPQSIMAWVE
                     NLEELQKSPAGGALEGALLCVLELGMLIGHYESQDILYDLPVSDRMVLAGMSIGLFSAA
                     AVATSSSLFELAHTGSTSVRVAFRFGLHVGQISHMLEPQGEVRKSWAYVVTGLDVAEVQ
                     DALDAYNTDTKNSDICRVCISHADSISVGITGPPSRLESLFRHSPVLRNAKRSPLPIYG
                     GLCHVSHIYSQEDVHEILKGFETAKENRRPVYIPLLSPNSGKPFTADDAAQLYEAICTE
                     ALTMPLFPDKLSSGITLSLSSVESKECEVYQFHRSVASDQILASIGTSLPSIQLKPQNL
                     MDWIHKETNLPNPNPSQKLAIVGMSCRLPGGANDPELFWKLLMEGRNTCTTVPQDRFDL
                     ETHFDPSGKTINATESPFGNFIDHPGLFDSGFFNMSPREADQTDPMQRLALVTAYEALE
                     MSGYAPDRTVSTCKKRVGTFYGQASDDYRETNAGQQIGTYGIPGGERAFGNGRINYFFN
                     FGGPSFNIDTACSSGLAAVNAACSSLWAGETDMVIAGGLNVITNSDIYCMLSKGHFLSK
                     TGQCKVWDKSADGYCRSDGVGSVVIKKLEDAQADNDPIIATIVSGATNHSCEAVSITHP
                     HAGAQKDNYRQVMHTAGVSPLDVSYVELHGTGTQAGDGVESESVASVFAPLTQARQQRL
                     HLGAVKANIGHGEASAGVTSLIKVLLAFENEEIPRHIGITTEINPIVMQNTQNRNTGLV
                     MEHTKWPRPEKRGRYAIVNSFGAHGGNTTLLLEDAPRKPKVTPESRAAYPITLSAKSKA
                     SLKENTKALIHFIDANPDVTLGDLSYTTCARRMHHHTRIATSATDKAQLRRFLESSIEK
                     VENLRPVPATAPGVAFVFTGQGAFYRGAAAQLLRSFPFFRDQVAQLDKVSRNLGFPSVF
                     ATLERTEEVNNVSPILSQLAILVLEIALLKLWELLGIRPSFVMGHSLGEYVALVAAKVL
                     SPADAIYLVGRRAELVMDSCTAGSHAMLSVRASVEEIRNISESHVYEISCMNDLKSTVI
                     SGVREEIEIVRSTLEASGIKCTELDLPFAFHTAQLDPILDELEQTARHITFHPPQIPII
                     STLLGKCIFDGNTVNAKYLRRASREPVNFLGAMNTARELGITEEAVWLEVGHHALCSSF
                     VKSHVSDGPVVQSLRKGEDNHVTLTKAMAAMHCEGLPVCWNEYFKPEEHSYNVLRLGAY
                     RWNNKNHWIQYEGTWALDKGNAQRGKQAMPSGQSIDSTSVQQIVSQKITDSTVEVTAVT
                     DVKRSDFMNAVLGHTINGIGVVSASIWTDMALTLGSYLYKLIAASDEQPSLNLTNMLVQ
                     SAQKLDQSGSGSQMLQIEATLDQATSTANITWYTQSVSGQRSKDSFATATVTYENPTAW
                     TKEWERQSHLLKSRIDTLMAMASTGGASRLSRSMVYELFRNIVDYSPLYQGMQSVVLNQ
                     FEACAEICLPVDRHGKWHTPPHWTDSLFQLAGFVMNGSDVTNTKQFAYITPGWKDLRCI
                     ESFEPGVKYTSYVHMIPEKGDPNTFLGDLYVLRGNEIVGLLREIKFRRIPRALLGAMFA
                     TPAAAVEKTSATQPTQALLPKPLVPGETTLPSRPPVVETSSPTVVVNEPAVITDCLRLI
                     GQETGYPPSDLSDEATFPELGVDSLMSLVLAEKFRNELRLEVRSSLFLECPTVKEFKDW
                     IKQYC"
                     /cluster_role="hit_required"
     CDS             complement(14627..16207)
                     /protein_id="OQE91512.1"
                     /translation="METQTQSSPTSTAAASPPTSSQSQKLKDSCDNCSSSKVRCTKGKP
                     SCARCEKSGYTCYYSPARRVGRPYRSRGPSPTEKNGEEPERPHSTKAIRTIRFVDGGDR
                     SSSRFKTSTSRVNAGRNSSTVNLRPSRNDPSFKTQPPKGNVAETHRHKVDPDCVLVVMD
                     LFSELEVPTEQLRRSSLVDSCLANSTAQTIIAVLRRLFTILICPCSERAEVGMLIYSIC
                     MTIIDMHAMTITKSVRNTPPPPVLGQTGLWDDHGASAQEPPENEAVAILVLGELSKMAK
                     LVLQFIERYSGDVEGKQPLPKGHEIPFDFLPALGNLMRERLQQITNDATYWLG"
                     /cluster_role="intermediate"
     CDS             17312..18622
                     /protein_id="OQE91467.1"
                     /translation="MKHSSHTQLNDQLNNQLDGLFWHLGQFTPPTDKARDFDHTSLKPL
                     DAFDIHFGKDSGDFPVLLPSSDDDRLSTIPQCTGPTEPLNPPAGFAANNSLFGEPPLEA
                     PDVHLNVYPSPTAYLHSLLASPPLESSAESGPNTNSDFCMDYTLGSDNSDEPMLDYSTL
                     PNRLPAQNHSHSSSLSTLPFGSEGSLTTPVLTPPPPPTTMTSSCLAECRPPCIITATRN
                     LRLLHIRQSSCLSLRNRRNSCGSQGARGPEPARMSGSVLKENKDVGMSICRMLQCGCAL
                     RPQNQVLLALLVSRLAVWYRAMIRACFSRRPSSSSPGGEDYFDEHKSSPEKVIYQAVTI
                     GDHTVDNFSLDWDIQAQVILKELGHLQRLVDTLSARIKQTGTSHSMGPGAGANDNAPST
                     GLPAIAHDRLVAHLSKEVEMVQNDLTTSWREHQKLQR"
                     /cluster_role="intermediate"
     CDS             complement(19078..20657)
                     /protein_id="OQE91616.1"
                     /translation="MHWSTLYLLAVTGLAAASAIHDPCKVLESKIPGRVSYPGTTTYNA
                     SLSSYYSGQERDLSPGCIFRPTNTSQVSQFVKLVTSDDYKTNFAVRGGGHTLWTGAANI
                     DSGITVDMRLINQVELSEDHKIARIGGGAVWDHAYEQLVPYNLTVMGGRIPGIGVGGFA
                     TGGGITFHARERGFSCDNVYGYEVVLGSGEVIYVEEGSHPDLWIALKGGSNNFGIVTRF
                     DVATIAQGNMWYSLLSYNYTNATLWAHAKAFSEFMKPKNFDSAAMMGAFLVYSGGEFLL
                     FDSMWYTKDVENPAVYDAFTEIPNLGGVAMLNTTDNVVELFGQNIPSNEQRLATITEHP
                     TIFMLHESNYFSSAFQLTFSFHNPDPNVYMELFKIWEKGVSKIANVDSIFVEFLVQPHP
                     VTNGTNMFGLTPERKDDVMIDMTAGYANKADDVLVQRVIIDIVDKQRALLKSHGHLMDF
                     IYLNYADISQKVLQSWGEDNIAKLRAASKKYDPNGVFQEQVPGGYKIPA"
                     /cluster_role="hit_required"
     CDS             complement(21711..22744)
                     /protein_id="OQE91382.1"
                     /translation="MAPPAPSYTKVTHSATYAGINPTQPGLSTAGKVVLITGASGGIGR
                     ATASSFAASGPRALILLGRRADALAETAAIVRDSHAEVTIQTYEAELCDASSVRDTMNK
                     VAAEFGGIDILIHCAGVLAPVVPLLEADPATFLDGYKTTVVGSLVTAQAVVLANKTVSP
                     NEDKPITFINLTTAGIIFPPFTGMGAYVSSKMAAVKVLQSFAVENPQVRLHNVHPGFLE
                     TAMSAKLSESIKLPFAFDEISLPADFLVWIVSPEAEFLKNKIVFSSWDVDELKARKNEI
                     VGGPPGTGELWLGYQGFPRFIGGQALPGTQ"
                     /cluster_role="hit_required"
     CDS             complement(23617..25408)
                     /protein_id="OQE91620.1"
                     /translation="MDDLIAPLGAFSHLDEANRLRLQDGLHEAAEALETPYDMMVRLLN
                     AGRQTAMLKIGYDLEIFTTLASRAEPFSVDELASGKSADPLLMSRVLRFLAANRFITET
                     DKNLFTGNKSTKGLSDPRIQGGLLHAFHISVPAYQALPEYLQENKYQNTTGGQCAWHKS
                     ANTDLEFFPWAKQNPQILKYFQQLMSIPRDGSWLDVMPFEDEANDATDRKVFVDIGGNI
                     GHQCARLLAKHPSLAGRVVLQDLEETIRRAPEVNGVDFMVHDFFTKQPVKGAKFYYLRA
                     ILHDWEDDKSVEILKQIIPAMSEDSQILIDDLALPNTGVHWWSTCIDMQMYIMHGAMER
                     TVDQWYGLLDKAGLKVKEIKTYSPVMRNSVIVAIPK"
                     /cluster_role="intermediate"
     CDS             complement(25961..27744)
                     /protein_id="OQE91402.1"
                     /translation="MAAIPADGTWFDTMTKSFADVPIGAEDGISTTEFLEAAESLVTLF
                     DVLGSAAFTPVKNDLLGNIKKVRERQQAAPAESETLQALVLNELKTGKHVATEGLVWLV
                     RGLDFTVQALRHNIDNSSSELSDSFRGAYGNTLKPHHSFIIKPIFSAAMSATPYRKDFY
                     AKLGQDQAKVAAAMAKEVAALEKVISILKTFQATKPAQWNPVTNYVHGVFFAYSLISHL
                     QKAGSTPEASATSRGLGVDLAEHELHPSPTRCDTWAPAIHTQQHTLQTVALNLTTRNDF
                     YNETRAHMTVWEAMEKLNTSIDECDPDTQESQVTHLL"
                     /cluster_role="intermediate"
ORIGIN
        1 agcattaccg tgcctttctt ggtaaaggca cagcaaagca ttgaaaaagc ggagcacaaa
       61 cacgcatctg tggcggcaga tacgttcggc tctatcagaa ccgtgatatc acttggggcc
      121 gagcattcac tgtgcagaaa gtactcacag tgggctgaag aggcccagag acgaggcctc
      181 aggatgtcac caatgactgg tattcactta ggcatgcttt tctttgccat gtatgttagc
      241 tttgcattgg cattctggtt tggtttgaag ctctatcgtg aaggtcatat tgaaaatatt
      301 gacactgtga tcacgtacgt gaccttctct tcctttgtta ggggtttctg ctgatgctca
      361 tctagcgttt tcttttctgt cctactcgtc gtcacggttc tcggaagtat cgcatcacca
      421 cttatgatca tctccaaagc gatcagtgcc tctggcccat tctttgacgt tattgatgca
      481 gaacaccgga cctcattctc tggccttcgt gaccccgata tatctagcca tgccgacatt
      541 gtatttaaca atgtcagctt tgcatatccg gaacggccca gcaagtttgt gttaaataat
      601 ttcacggccc gctttcagac aggcaagacg acagcattgg ttggatcgtc tgggtctgga
      661 aagagtacag tcgttggctt gattgagaga tggtaccaac tgtcgagcga gcgagaagcg
      721 gcccaaggcg aaattcttgt ggacggccac catatcaatg accttgatgt gaagtggtgg
      781 cggtcccaga ttgggctcgt tcagcaggaa ccatgcctat tcaatgattc aatctacagc
      841 aatgttgcct tcggtctgat ccggtccaaa tgggagaacg agagcgagag tgtgaagttg
      901 gagctggtcg ctgcggcgtg taaagaggcc tttgcagatg aattcatcga gcggcttcct
      961 atggtatgtc aggttggctc cttacgccgc acctcgtctc cttaaatgat ttatatactg
     1021 acttggcttg atgaaggggt atgctacaat agttggagaa tacggcacga atctgagcgg
     1081 tggccaacgc cagagactcg ccatcgctcg tagcatcgtt aaacaaccgg taattctaat
     1141 cctggatgaa gcgaccagtt caattgatgt ccgtggagag aaggtggttc aggctgctct
     1201 tgaccgggtg tcccaaaacc gcactaccat tatgattgcc catcgcctgt cgaccgtccg
     1261 cagagcagat aatattatcg tgatgaaaga cggaaccaac atcgaggcag ggtctcatca
     1321 tgatcttacg ctcaaagggg gagtatacca cagtctaatc catgcccaga agctagattc
     1381 atgggctgag cctaaggaaa gccttgggga cattcttgat attgggcaca aggagatcag
     1441 agcgcaagga gacgactatt ccttatccga tcaagatggt atggatggtg aactcgagaa
     1501 gagtgacaag aaatcgaaga ctgtaggctt tttccgcagc tttgtatcag tcgcttacaa
     1561 gcaccgcgga cattggtttc tgtacatttt gatcattgtg ggagctgtcg gggcgggatg
     1621 taagatctca tcaaccacgt atcctcgaca aagctgactt cttcaaagcc ggtttttcat
     1681 tacaaagctg gctatttgcc aggttggttc aggtgttcca gtacacaggc caaaagctct
     1741 ccgatgctgc gaacttctgg tcattgatat tttttatcct tgctcttgcc atggctgtct
     1801 tttattttat actaggctgg gcctcgaatt ccctctctat ggtatgaaca gatccctatc
     1861 ccatattttt cattctctaa acgaagcagt ttgttgtatc atcatgtcgg aaagattact
     1921 tcttcaacct tatccgaaag cctatcgagt tctttgaccg cgatgaaaac gcctccggta
     1981 gtttgacctc tcgactatcc actgatccga ggcagcttca agagctgttc ggtcccaccg
     2041 gtgtgttccc tcttatctcg attttcaaca tcatggggtg tgttgccatt tcgtttgcct
     2101 ttggctggaa gctggccgca gtcaccttct tcgccgcaat gccattcctt ttcctagctg
     2161 ccttcatgcg gattcgatat gaaatcatgt ttgaatcgat gaacgcggag gtttacaaag
     2221 atagctctaa gttcgcggca gaagccatta gagcttttag aactgtcact gcgctgacca
     2281 tggaggatca tatcatccaa aggtattcaa acttgttaaa gcagcagaga caaaaggcca
     2341 ttagaaaggc atggtacgcg acacttgtct ttgccttttc ggacagtgtg gagctatgcg
     2401 caatggcgct cactttttgg tacggagggc agcttctagc ctcccgggag tacgacaccg
     2461 tcgccttctt cgtggtatat attgctatca tacaaggggg tcaatctgcc gggcagttct
     2521 ttagctttgg acccaatatc gctcaagcta aagcctcggc cagtcgtatc atgcaatcac
     2581 aatctgcttc tgaataccag ctccagagcc aacctacagc gcaactttcg gctgccaacc
     2641 ccaatgctag tgtcgacctg aaaggggtca ctttcaacta tcccacttgc aattatccga
     2701 caatttttaa tatcaacctt accatccaaa gcggtcaatt tgtcgcattc gtcggaccct
     2761 ctggctgcgg caagtccacc ataatttcat tactggagag gttctatgag cctacccatg
     2821 gcgccatctt gtttggtggg cgtgatattc gctctattga gctttcctct taccgtcgtg
     2881 cactatctct ggtcccacag gagccaaaac tatttgaagg gagtatccgc gataatctac
     2941 ttcttggtgt cgaaggcaca gacgacagtc tcctcgagga acagctagtc caggcttgca
     3001 aagatgctga gattcatgat ttcataatat ctctcccgca gggttatgag acagaacttg
     3061 gagttagtgc acagacagcg cttagtggtg gtcagaaaca acgcttgtgt atcgcacgag
     3121 cactgatccg aaaaccttca ctgcttctat tggacgaggc aacatccagt ctagactcgc
     3181 aatctgagaa actcgttcaa gatgccatgg agcagctcgc cgcaaaacgc gacatgacca
     3241 tcatttccgt tgcacaccga ctggctacga ttcaaaaggc ggataggatc ttcgtaattg
     3301 gcgagtatga gactagtcag ggatcgggta tacttgaaca agggacccat caggagctac
     3361 tgcagaacag gggaccttat tggcagatgg tgcgtatcct ctcaaatgtg atgttcaagc
     3421 agctgacagt tcgcagtgtc aagcccaagc tctggatcaa caggcctaat tttggagcca
     3481 gtcgtggcaa aagaatcaag gaatataatt tttttttcca atgcccgcaa gatgttaccg
     3541 ctgcttaata caccctttga gcaacacgag gagtaaaaga ccacttttct ggcagatagc
     3601 cacggctcgg gtaggcaatt ctaagagagg gccggtgcga tagtttttga tggccctcat
     3661 ttgtcccatt ctcctattct ttaatgtgta cgagcttttc ttcaacctct ccagtctcaa
     3721 tgccacgttt cttatgtgta ttactcacag ttccgtgttc cagtactggc ttgcgcatct
     3781 gtccttttga gtctcgatag ccatccaatc gagcgaacca gcgtcaacct gcggttggcg
     3841 tagatattgc tggctcttcg gccgattcta ggggaaaggg cgagcccgcc catctttgac
     3901 tttgctccgg attgcggcga agaattcgat cccttcttag catctcttca agcatagtgt
     3961 tattggcttt gatgagtacg aggtggcgta agcgagtgag atgcaagttg gttcacccgt
     4021 gatgtcattt cggctgtcag cgccaaggta tttagttctg tttatacgtc ccttttgtag
     4081 gaccatggtt gaaccagctt tcgaagtaac cctggaagga tcatgttacg ttgaaaagca
     4141 gacaactgga caatcacgcc cggtcccgca tatgtaccgg ataatgcctg gtactcaaga
     4201 cctttcccct tccattttgt gctcacctcg tgccgctttt tgatctcaga gtaaaattga
     4261 gcacgccctc actgagtatt acataatcat actccctgag catagttaac ttaagctgag
     4321 cggaggtatg agcgatctga gctacatcaa taaaatgcaa cacgctagtc acgtcacgtg
     4381 tggcttttct ctgctcccag gtagggcgat ggcgagtggg cgaatttact tgagaggtct
     4441 acaatattgc cctgtaacaa aacaaaggga aattcatgtt cgatagagca acgagatgga
     4501 ttagttcggt acttctttcc aatgagcgca catatccgaa ggcctttctg agccgtatag
     4561 cgccaattct ttttcgccct tgttgaatga ggtggtggac caccacgcgc tctcagaagc
     4621 ctactagact accggagctg aggcttacag gctatttttc tcagccaatt atgtactttg
     4681 agacagaagg agaactccta ggaacaccca cccctacccg tctcacactt ctacctggag
     4741 tgatgtcaaa ggggttatat attgactcac tcctcccgaa ataagggctt catcatcaat
     4801 caggtatcga cgctcttagt cgacccaacc ttccgtcccg aggctaaccc ctccccagct
     4861 ttctactacc atgctttcag gttgacttgg ataaatccaa aaattcgttg attgacatat
     4921 ttcaatacac aagcaattgc tggcaaaatc aaagatgtaa ctatcattct ttggccattg
     4981 gactctttct ccagatgctc tcaagttgcg aactccgcaa cttccgccac agctgccgcc
     5041 ggggctttgg tctcctcggt ctcgtggtgc tttccttctg cggcttcacc actaaggagg
     5101 gaaagcaggt ccttctttga gacatcaatc ttgttgattt ccgccttacg aagggtcaaa
     5161 tttcctcgct caaggttagg tgccatgcca ttgatggaat ccagcctgta attgtcgatg
     5221 ttcaatgaat cctctgcacg gatcatgcgg cgtccgcgaa tagtgttcat gatgtccaac
     5281 tcttcgggtg aaagtgtatt cttcagttcc tcaagggctt cgcgggtctt ggggtctgtg
     5341 gcggttgggt cagaaacacc atggttcttc attttctcaa gcagagcatc cttccgctca
     5401 acgggaacat gagcgaaagc tcggaagcag aaatcaatgg tcttggaaat ctcttcagtg
     5461 ctcaattttt tctcagagtc tgcatccgca gtaccctgaa tgactgttga tattattagt
     5521 caaagcattc gttgtcaaga aagcgcgtga aagtcactta ctagggcgga agtgatcaaa
     5581 ggcgcggtca aagctctcct catcccagtc attcaagacc ggctcatcac caccccgaat
     5641 ctgcttcagg gagctgagga cgacaagaag gaagcgggtg tatccctcgg caaccttgct
     5701 ggagtgccat tgtgctgcct ccttctccgt gacgtcccca cggatagcag cagaaatggt
     5761 cactgcagca gtcaacccac tggacagggc aaggtgaacc ccggaagaga agaaagggtc
     5821 aatgaagcat cctgcatctc cagcaatacg aacatggggg aaggcgtagg atgatgcact
     5881 gtaagaccag tcggatgcag acttgacctc actgacgagc tcacccttct caagcaatgc
     5941 ctggatgcct ggaaccaggt tcagattttc aagatagaat tccttgctag aaggtgaatc
     6001 catagctttc ttcctttcag ttgccttggc ctggttcata acaataccca ccgagtgggt
     6061 accgttgtga agcgggataa accaaaccca gccgctggca tctgtacgta tgacactagt
     6121 tagcaaagtg ttgaggagta tttgcgagga gctccttgcc tttcaatgcc tcaaagtacg
     6181 gcgcgccgac cttgtgggtt cccacgccgt aagtaccacc gccagtccag taggcccagc
     6241 tggcgacatt cttgagaccc tggttgtacc gacgattctt cagatacttg gtgctaacaa
     6301 gaccagccct accgctggca tcaatgagat aatcaaactt caccagaccg gtgctgccgt
     6361 ccttgcggga ccaggttgcg gaaaccggtt ttcccgggtt ggggttcgcg gaatcaacaa
     6421 cgtcctcgga ggattcctcg aattcaatgc cggtaacctt tgtaccgtcg aagatgctag
     6481 cgccactctc accagcatga cggaagagaa tttcatccgc ctcagaacgg ataacgttcc
     6541 atgagtatcc gccaggtcca ccggcagcaa tgaaatcagt atctatggtt gagaaagtta
     6601 gaggtttgaa cgatgaagag atgctcagct tggatagact tacatgactc agggcgggac
     6661 caattgagac ggaaagcacc accgttctag aacgaataga tcagcatttt caagatttgc
     6721 atgttgattc ctaacggtct cacgagtgat cacttacctt gacacggaat ccgtgcgcat
     6781 cgaacttctc atagcagtca atgaacttca agaagtgtcg catagaaggg agcatgctct
     6841 ctccaatgtg gtatctacgg tcaaggttag cgaccgttgc aaaaatcgtg aaaataggca
     6901 actgaaggct gttagagcac aaggagacta accgtgggaa gttgtcagcc tcaagcaaaa
     6961 caacactgat gccctctcgg gccagagccg aggaggcgta agagccggct gggccacctc
     7021 ccaccaccag tacggtgcac tgctcaggaa cagtctgtat agcggccatt ttatcagata
     7081 gtccaatgca gtctgaaaaa cgaaaaatgc ttcgattgta ttttgagtgt gttactgcgt
     7141 gggttgtgtt ggatgaaaga cttgaccctt ttgtcaacaa cctcagactt tataattcca
     7201 agattgaacc atccatcgca agaagacggc atgtaacttc tcggagttga acctcgcgaa
     7261 gccggagtcc tgccaatcgg gctgttcttg attccccgga ggctgttggg gccatggggg
     7321 ccgtgcggga actgtgggat acctcggact ccgaccctga atgattgcct tggagcctca
     7381 gatccgaata ggtaggcatt aatgccgaga tatctaggta actaggtagc tgtatctcgc
     7441 ttcttcaata ttgccgtcgc tgggtgcttt acgattcagt acagctgtca acaccatgtt
     7501 cactccaaaa gtatggaccc agtcggaatg gcacgactac ctagctattc gaaactccaa
     7561 actaccagct ctgcctgtag tcaccgagct cagtgcagag gtggtgagga tactgggtgg
     7621 aaatccaggt gacatgcagc tacaaggcac gaatacatat ttggtcggga gcggccagac
     7681 aaggattttg atagatacag gacaggtcag tgagcttgaa cgtcaatttt caaacagtta
     7741 gaataaaata aaataaaaac tgactgaatc caaagggttg tcaactttgg atcgagacat
     7801 tggtcaactt cttaaaacaa catcatctca gcatctcaca agtgctcctc acccattggc
     7861 attctgatca cactggaggt ctacgcgcac tgctctgtca ttatccgcat cttgaaggag
     7921 ccatctacaa agcagatcct gaccgttgcc aaaatccaat agatgatggc caaatatttg
     7981 cgactgatgg ggctacaatc caagcgttct tcacgcctgg acactctaca gaccacatgt
     8041 gttttatctt ggaggaaacc ggtgctatat ttacaggtga taatatccta ggtcatggaa
     8101 ccagtgttgt cgtggaaaac ttaggactat atctcaagag cattcagaag atgaggcaaa
     8161 gagtgcatag cgagggtata agtgttggat accccgggca tggcgccgtg attgaagacc
     8221 caaccgccaa gctcatagtg tacaccaagc attgggaggt acttgaaaag gctgtttatt
     8281 ctacgtttat gggaggtagc tcgaaggaga gggcattgtt gacagctcgg gaagtcacat
     8341 cccgtcttta cggaacggca ctagaaatga tggtggggcc gttcataaca caagtcctgt
     8401 ataaactagc tgagcaggga gaactggcct tcacggtggt aggggggcca gagaagaagt
     8461 ggtttgtgct tcgaagatag attggaaggc tctgtctgta tgttcaattt gggttagcta
     8521 aacccctcgg ggaaatatac cacaaagcat gtgcggacaa ttaaagtcat taaaaaaaac
     8581 gtggcacaag ctgcaactaa cgccagaatt agcccttcgt attcaatcta gcctagcggg
     8641 cagagtcact tcagcttact gtcagttcgc tccacttagg acgagaagag ttcagccacg
     8701 ataagctatg atattacccc gacaacttcg caggccgtgg acgaaattct ccgactgcta
     8761 tcggctctat aatcccatgt tcatgatcgg accccgggct taatgtaaca tcacaggggt
     8821 gcctgactgt agagccgtga ggagggccca ggctagcgtg agatctccca ggctagcgtg
     8881 agatctcagt gagacacccc gtacaatatg tttgtccaca taatgtagag ctaaacattt
     8941 aaaatatgct acgtctcact ctattgatcg ttccaggtat tctatctcac gattttgaga
     9001 acaaaatgta caccccatct acatcttctg aagaaggggt ctcatctcgt tttcttttgt
     9061 tcagtcatac ttttcctcat gataggcttt cagatctttt tgagtctttg caacgatgga
     9121 gtcgtgaaag gaggctacca ttgctagcca cctttttgaa ggaatgtacc tttggattga
     9181 aggaagagat actttctatg cctcgacaaa tgcaagatgc cttccctcct ccccaatcaa
     9241 tcatggcctg ggttgaaaac ctggaagagt tgcaaaagtc ccctgccgga ggagcacttg
     9301 aaggagcatt gctttgtgtg ctggagcttg gaatgcttat tgggtatgtc atcatgaaac
     9361 acatatgctt tctttcgacg aagacgagta ctaacaataa cacctagaca ttatgagtcc
     9421 caagatattc tctatgacct ccctgtgtcc gatagaatgg ttcttgcagg gatgagcata
     9481 gggctgtttt cagcggcagc tgtagccaca tcttcatccc tgtttgagct tgcccacact
     9541 ggttctacta gtgtacgggt ggccttccgc tttggattgc acgtcggcca gatatcacat
     9601 atgcttgaac ctcagggcga ggttcgcaaa agctgggcat acgtggtaac tggacttgat
     9661 gtggcagagg tgcaagatgc actggatgcg tataatacgg acacagtatg tgaagaggtc
     9721 atcctaaact ttggttcgtt ctgagactaa cctctggaag aaaaactcgg atatttgtcg
     9781 ggtatgcatc agccatgcag attcaatatc ggttggaatt acgggacctc catctcgtct
     9841 tgaaagtctc ttccgccatt cgcccgtgct gcgaaacgcg aaacgatctc cactccctat
     9901 ttacgggggt ctctgccatg tctcacatat ttacagccag gaagatgtcc atgaaatcct
     9961 gaaaggcttt gaaactgcga aggaaaaccg tcgtccggtg tatatcccat tactgtctcc
    10021 taactcggga aagccattca ccgccgatga tgccgcacag ctgtacgagg ccatctgcac
    10081 ggaggcattg actatgcctc tgttccctga caagctcagc tcgggtatca cattgagtct
    10141 ttccagcgtt gagtccaaag aatgcgaggt ttatcagttt catcgctccg tggcctcgga
    10201 ccagattctc gcaagcattg gcactagtct tccaagcatc cagctgaaac cacagaactt
    10261 gatggactgg atccacaaag aaacgaacct tccaaatcca aacccttccc aaaagcttgc
    10321 catcgtgggc atgtcctgcc gtctaccagg aggagcaaac gacccagagt tgttttggaa
    10381 gctgttgatg gagggccgga acacctgcac tacggtccca caagaccgat tcgacttgga
    10441 gactcacttc gacccaagtg gaaagacaat aaatgcaaca gagtctccat ttggaaattt
    10501 cattgaccat ccgggtctat tcgacagcgg attcttcaac atgtccccac gtgaagtagg
    10561 tcgtcttctc caattatctt gatctcccag tgatacctac tcatgccagc ttactaacaa
    10621 aattcaaaat tataggctga tcaaaccgat cccatgcagc gtcttgccct agtcacagca
    10681 tatgaggccc tggagatgtc tggatacgct ccagatcgga ccgtgtccac gtgcaagaag
    10741 cgtgttggta ctttctatgg tcaggccagt gatgactatc gtgagacaaa cgctgggcaa
    10801 caaatcggca cgtacggtat tcccggagga gaacgtgcct ttggaaacgg ccgcatcaat
    10861 tactttttca acttcggtgg tccaagcttc aacattgata ctgcttgctc aagcggtttg
    10921 gcggcagtca acgcagcctg ctcatctcta tgggctggcg aaacggatat ggtgattgct
    10981 ggaggattga acgtcattac caactccgac atttactgca tgctctccaa gggccacttt
    11041 ctgtccaaga caggtcaatg caaggtctgg gacaagagcg cggatggcta ctgtcgatca
    11101 gatggggtag gttctgtcgt tatcaagaag ctggaagatg cacaggcaga caatgatccc
    11161 atcattgcca caatcgtctc cggtgccacc aaccactcgt gtgaagcagt atccattact
    11221 catccccatg ccggggctca gaaagacaac tatcgacagg tgatgcacac tgctggagtc
    11281 agtccgttgg atgtgagcta tgtcgagctg catggaactg gaacccaagc aggcgacggt
    11341 gtcgaatctg agtctgtcgc tagtgtcttc gcccccctca ctcaggcccg acagcaacga
    11401 cttcatctgg gggctgtcaa ggccaatatt ggccacggag aggcatcagc cggggtgact
    11461 tctttgataa aagttctcct tgcctttgaa aatgaagaaa taccccggca cattggtatc
    11521 acgacagaaa taaacccaat cgtgatgcaa aatacgcaga accgcaacac tggtcttgtt
    11581 atggagcata ccaagtggcc caggcctgaa aagcgaggac gatatgctat agtcaacagc
    11641 tttggagccc atggcggaaa cactacgctg ctcttggaag atgctccgcg caagcccaag
    11701 gtgaccccag agtcgcgggc tgcgtaccca atcacccttt ctgcaaaaag caaggcatcc
    11761 ctcaaggaga acaccaaggc tttaatccat ttcattgatg cgaatcccga cgtgactctc
    11821 ggcgatcttt cctacaccac ctgtgcccga cggatgcacc atcatacacg cattgcaacc
    11881 tctgccacag ataaagccca actcagaaga ttcctcgagt cttcaattga aaaagttgaa
    11941 aacttgcgac cagttccagc tacagcccca ggcgtcgcgt tcgttttcac gggacagggt
    12001 gctttctacc gtggagcagc agcacagctt ctgcgcagtt tccccttctt ccgtgatcag
    12061 gttgcccagt tggataaggt gtcccggaat ttgggatttc cgtctgtttt tgcaacgttg
    12121 gaaaggactg aagaagtcaa caatgtttca ccgatcctct cacagttggc aattctggtt
    12181 cttgagattg cacttttgaa attgtgggag cttctgggca ttcgacccag ttttgtcatg
    12241 ggccacagtc ttggcgagta tgtcgccttg gtagctgcta aggttctttc gcctgcggac
    12301 gcaatctacc tcgttggccg acgagcagag cttgtcatgg attcttgtac cgcgggcagc
    12361 catgccatgc tatccgtgcg tgcgagtgtt gaagaaattc ggaacatctc cgaatcccac
    12421 gtctacgaaa tctcatgtat gaacgatctg aagtcgactg tgattagcgg agttcgtgag
    12481 gagatcgaaa ttgtgcgctc aactctggaa gcaagtggca taaagtgtac ggagttggat
    12541 ctcccttttg cattccacac tgctcaactc gatcctattc tggatgaact tgagcaaact
    12601 gcgagacata tcacgtttca ccctcctcag atccccatca tctctactct gcttggaaag
    12661 tgcatctttg atggcaatac cgtgaacgcg aaataccttc gccgtgcgtc cagagaacca
    12721 gtcaacttcc tcggcgcgat gaacaccgcc agggaactag ggatcacgga agaagcggtc
    12781 tggctcgagg tgggacatca tgcgctttgc tcttcatttg ttaagagtca cgtctctgac
    12841 ggccctgtcg tccaatcctt gcggaagggc gaagacaacc atgttacctt gaccaaagca
    12901 atggcagcaa tgcattgtga agggctaccg gtatgctgga atgaatactt caaaccagaa
    12961 gaacattcat acaatgtttt gaggctaggc gcctaccggt ggaataacaa aaaccactgg
    13021 attcagtatg agggcacatg ggctctagac aagggcaatg cacaaagagg aaaacaggcc
    13081 atgccctctg gacagtctat cgacagtacc tctgtgcaac aaattgtttc ccagaaaata
    13141 accgactcga ctgttgaggt cactgctgtg accgatgtga aacggtccga cttcatgaat
    13201 gcagttctgg ggcatactat taacggaatc ggcgtggtgt ctgctgtgag tcctccactc
    13261 tcttgtgtgt ttctttcacc tgcttaccct ttgagattag tcaatctgga cagatatggc
    13321 tcttactctg ggctcatatc tgtataagct tattgccgcc tctgatgagc aaccctcatt
    13381 gaatcttacc aatatgctcg tccagagtgc tcaaaaactt gaccagagcg gctcagggtc
    13441 tcagatgctc cagattgaag caacacttga tcaagccaca tccactgcca acattacatg
    13501 gtacacccaa tcagttagtg gtcagcgctc gaaagactcc tttgctacag cgacagtcac
    13561 ctatgaaaac ccaaccgcat ggacaaagga atgggagcga caaagtcatc tgctgaagtc
    13621 gcgcatcgac acgctcatgg caatggcctc tacaggagga gcaagtcgtc tttcaaggag
    13681 catggtgtac gagctcttcc gaaacatcgt tgattacagt cccctctacc aaggcatgca
    13741 atcagtcgtg ctgaatcaat tcgaggcctg tgcggaaatt tgcctcccag tggatagaca
    13801 cgggaagtgg cacactcctc ctcactggac cgacagtttg tttcaattgg ctgggtttgt
    13861 catgaatgga agtgacgtga cgaatacgaa gcagtttgct tacatcacgc ctggatggaa
    13921 ggatctgcgt tgtatagaga gttttgagcc tggcgtcaag tatacgagct atgtgcacat
    13981 gattccagaa aagggcgacc ccaatacatt cctgggcgat ctttacgtat tacgagggaa
    14041 tgagattgtg ggcttgttga gagaaatcaa attccgacgc ataccgagag ctcttctggg
    14101 agccatgttt gcgacccctg cagcggctgt tgaaaagaca tcagcaacac agcctaccca
    14161 ggcactgttg cccaagcctc ttgttcccgg tgaaacaact ctaccgtcaa ggccacccgt
    14221 tgtagagact tcatccccta ccgttgttgt caacgaacct gctgtgatca ccgactgtct
    14281 tcggttgatt ggacaggaga ctggctatcc gccctcggac ctctccgatg aggccacctt
    14341 ccccgaactg ggtgttgatt ctctcatgtc tcttgtgctg gctgagaaat tccggaatga
    14401 gttgagattg gaggttagaa gttctttgtt tttagaatgt cctaccgtga aggagttcaa
    14461 ggattggatc aagcagtatt gttagatgca aagacagaat gagaacagat tgccattgtc
    14521 gtcaagcact caagcacgcg aggaacctaa taacctaatt caaactatgc tgaataaatg
    14581 taaaatatat atatatatat atatatatat atatataagc tccaggctat ccgagccaat
    14641 atgttgcatc gtttgtaatt tgctgcagcc tctcccgcat gaggtttccc aaagccggca
    14701 aaaagtcgaa tgggatctcg tgacctttcg gaaggggctg tttaccctcc acatctccac
    14761 tgtaccgctc gatgaattgc aaaactaact tggccatctt ggatagctct cctaatacca
    14821 gaatagccac agcttcgttt tccggcggct cctgagcaga ggctccatga tcatcccaaa
    14881 gacccgtctg acccagcacc ggtggcggtg gggtgttgcg aacggacttg gtgattgtca
    14941 tggcgtgcat atcgatgatg gtcatgcaga tggaatatat caacatgcca acctcagcgc
    15001 gctccgagca aggacatatc aaaatggtga agaggcggcg aagtacggcg atgatggtct
    15061 gcgcggtcga gttcgctagg caggaatcta ccaacgatga gcgcctgagc tgctcggtcg
    15121 gaacttccaa ttcggagaac aggtccatga cgaccaacac gcaatctggg tcgaccttgt
    15181 gcctatgagt ttcagccaca ttgcctttcg gtggttgcgt tttgaaggat ggatcatttc
    15241 gactgggtct gagattgaca gtggagctat tgcggcccgc atttacacgg gaagtcgatg
    15301 ttttgaaccg agaagatgat cggtctcccc catctacaaa tcggatcgtc cttatggcct
    15361 tggtagaatg tggccgttct ggttcctcgc catttttttc tgtcggtgaa ggtcctctag
    15421 atcggtatgg tcgtccaact cttcgtgcag ggctatagta acatgtatat cccgactttt
    15481 cgcaccgtgc acacgacggc tttcctttcg tacagcgcac tttggaggag gaacaattgt
    15541 cacaagaatc cttgagcttt tgagattgtg aagatgttgg aggtgaggcg gccgcagttg
    15601 atgttggtga tgactgagtt tgtgtttcca tatttttttt ttttggggat cactgtttat
    15661 atcttttata tcgtatgctc aaatggacct cggaaggatt ttgcaaaggt aagcggctcc
    15721 ttagtatttg aagaaccgag tcagttggcc actccacgga taccacctat gaacggtttg
    15781 gttttcacga gcccaccgaa gaactagtcc aaagcttcat gtccctctat gttgtattca
    15841 tctccgaggg aacacgagtt tattcatgtt agtggggggg ggcctcctgc atgctaaaac
    15901 acgtaactct cagcctgggc gacctggtct cgtattccaa ccttaggttg tgggttccga
    15961 ggctgattca tattcataga caatctgcgg gcgcgtgata gaagttgaat ggtctgttag
    16021 tgcaaagaac cgtgacgaaa gactaatatt acacctcact aacaagaaat ccatccaaga
    16081 ccatccaaga ccatccaaga aacgccgaga gaaaatcctc gaggggtcga atcgagacta
    16141 agtgggtatc agtccccaat cggtaatatc ccgcgaccaa tttccctcga tttttcactt
    16201 atttttatcg actattttca ccttatctct aaaaaaaaaa aagtcgatct tttgcttagc
    16261 tgacctggct aaatctagaa taattttagc ggtagcctcc ttaccatgct gagatatagt
    16321 atcggaccac atgcagcctg cccagaatat cttaatatct taccctagtt tcatagtaca
    16381 tgtgtagttc tttcaacttc tgtctagtta atttattttc aaccttctat ctacatatgt
    16441 agttaatata cagattttat tgatatttcc tggcctttca tcatgtgata agacttccat
    16501 cgatctcatg ggcccacatc tgcgagatca gaccggccag gcatcctcca ggcctaccgg
    16561 cttggccccc aagatcccac tttcaggcta ccagcacagc ccaccactac cagagaggga
    16621 agggacccca ctactttgga tacctacata tgtacctacc taggtaggta ccttagcgtt
    16681 tagtcatatt tcatgtggtg cctaggtata gaacaatacg agtttacttc acgatggggc
    16741 caaatactac ctagttctcc ccgggtaagc gagctgaggt aagagctagc gccaaccttg
    16801 ggaaataaaa ttgtccgcgc tgtacttatt ctacgcgcta tgcccgatac tagttagtcc
    16861 tcgggactcc aaggagacgt ggctcagcta tttcgggcgc atgaaaccca tgaaacccat
    16921 gaaaccccat gaagagacca gtgataacga cgcaattgct cttagctcgg ttgagaatcg
    16981 taatcttaat atcatccttt ttggggattt ttttttctca ttgcaaaggg ggggtgactt
    17041 tgagagatga atggatggcg tcctttggaa agaatgttgc aagattaggt gacctccatg
    17101 tttgtttagg acttagctgg ttcactgccc ttctttctct ctttcttctt tctgttcccc
    17161 agcttctaga agtgttcagt acaggaatct cgatattgcg acctcttggc ctttcatcaa
    17221 tatgtgcacc cctgccattg acaatggaga tttctgcatg gacaggtcac cgtgcacatg
    17281 tcctcgtcat cagtgtcgct cggggcactc catgaaacat tcgagtcaca ctcaactaaa
    17341 tgaccaacta aataaccaac ttgatggcct attctggcat ctaggtcaat tcacgccgcc
    17401 cacggataag gctcgcgatt ttgatcacac ttctttgaaa ccgctggatg cttttgatat
    17461 acacttcggc aaggattcgg gggattttcc ggtgctgctt cccagcagtg acgatgatcg
    17521 gctttcaaca ataccccaat gtacgggacc taccgagccg ctaaacccac cggcggggtt
    17581 cgctgcaaac aacagtctat tcggagaacc tccactcgag gctcctgatg ttcacttgaa
    17641 cgtttatcct agtcctactg catatctgca ttctctcctt gcaagcccgc ccctcgaatc
    17701 tagtgcagaa tctggtccca atacgaactc tgatttttgc atggactata cccttggttc
    17761 tgataattct gatgagccca tgttggatta ctctacgctt ccgaatcgtc tgcccgccca
    17821 aaaccatagc cactcttcgt ctctctctac tttgcctttt ggctccgagg gctcactaac
    17881 aacccccgtt ctaacaccac cgccgccgcc tacaacgatg acatcttctt gtctcgctga
    17941 atgccgccct ccttgcatta ttactgcgac ccgaaatctc cgcttactcc acattcgcca
    18001 aagcagttgt ctttctctta gaaatcgtcg caacagctgc ggaagccagg gtgctcgtgg
    18061 tcctgagcca gcacgcatgt cggggtctgt cctcaaagag aacaaagatg tcggcatgtc
    18121 aatttgccgc atgctacaat gcggatgcgc tcttcgtcct cagaatcagg ttctgttagc
    18181 acttctcgtc tctcggctcg cggtgtggta tcgagcgatg atccgcgcgt gcttttcccg
    18241 acgccctagc agctcctccc ctggcggcga ggattacttc gatgagcaca aatcttcgcc
    18301 agagaaagtg atatatcagg ctgtcactat tggagatcac actgtcgaca atttttcctt
    18361 ggattgggat atccaggccc aagtgatact caaggagctc ggacacctgc agcgtctggt
    18421 cgataccctt tcggctcgta tcaagcagac gggtacgtca cactcaatgg ggccaggtgc
    18481 cggtgccaat gacaatgccc cctctactgg attgccagca atcgcacatg accgactagt
    18541 ggcacatctg tcgaaggagg tcgaaatggt tcagaatgat ttaactacgt cttggcggga
    18601 acaccagaaa cttcaaagat aagaacacat ttgacataaa aagatataac cgatctttta
    18661 cacgaaacac acaaacacat attgactctt gtgttgtgga aatgttctca gcattccacc
    18721 caagcgccag agccatgatg ccagcacatc tcactttgtg aatctcatcc atctctggaa
    18781 acatagcatg cagcccagaa tctgccaatt caacaacatg ccatgaatcc accagaacat
    18841 atctccttcg aaaatcaatt cccttcatat gtcgcttccg aacctgtcat tcatatcttc
    18901 ccttcttgta aactctataa tctcctcttt tcgataagta aaggcttata ttataccttt
    18961 atccctgacc ttaatcagat gtaagtaggt tcttggtcct gaacttggct catgtgcgat
    19021 aaagcgcgcc ccatcttttt gtattcgccg tagagcaata aaaatagttc agaagaccta
    19081 cgctgggatt ttgtaaccac cagggacctg ttcctgaaac acgccgttgg ggtcgtattt
    19141 cttgctagca gctctgagct tagcaatgtt atcctcaccc cagctctgga ggaccttctg
    19201 tgagatgtcg gcgtaattga ggtagatgaa gtccatcaga tgcccatgag actttaagag
    19261 tgcgcgttgc ttgtccacaa tgtctataat gactcgctgg actagcacgt cgtctgcttt
    19321 gtttgcgtag ccagcagtca tgtctatcat gacatcgtct ttcctttcgg gcgtcaggcc
    19381 aaacatgttg gtgccgttgg taacgggatg aggctgaacc aagaactcga cgaatatgct
    19441 gtccacattc gcgattttgc tcacgccctt ctcccagatc ttgaaaagct ccatgtagac
    19501 attgggatcc gggttatgga acgaaaaggt gagttggaag gcactagaga agtagttaga
    19561 ttcgtggagc atgaaaatgg tagggtgttc agttattgtt gctaaccgtt gctcgttaga
    19621 tgggatattc tgtccaaaca gctccacgac gttgtcagta gtgttgagca tcgccacacc
    19681 tcccaagttt ggaatctcgg tgaaggcgtc gtaaacggcg gggttctcaa catcctttgt
    19741 gtaccacatg gaatcaaaga gaaggaattc accgcctgaa taaaccagga aggctcccat
    19801 catcgctgcg ctgtcgaaat tctttggctt cataaactcg ctgaaggctt tggcatgagc
    19861 ccacaacgtg gcgtttgtat aattgtaact caggaggctg taccacatgt tgccctgagc
    19921 aattgtagct acatcaaaac gtgtgacaat gccaaagttg ttggagccgc ctttcaaagc
    19981 aatccaaagg tccgggtgag agccttcttc gacataaatg acttcaccac ttccgagaac
    20041 aacttcgtaa ccgtagacat tgtcgcagct aaaaccgcgc tcgcgtgcgt ggaaggtaat
    20101 tccacctgat gacaagttag ctatcgtttt attcaaaacg gccttcaatg cgagtactga
    20161 cctccagtgg cgaagccacc aactccgatc ccgggaatac gacctcccat aacagtcagg
    20221 ttatacggca cgagctgctc gtaagcgtgg tcccatacag cgccacctcc aatgcgggca
    20281 attttgtgat cctcactcaa ctctacttgg ttgatgaggc gcatgtcaac ggtgatgcca
    20341 gagtcaatgt ttgccgcgcc agtccagagg gtgtgtccac cacccctaac ggcgaaattg
    20401 gtcttgtaat cgtctgaagt cactaacttg acgaactggg atacttgaga agtattggta
    20461 ggcctgaaga tacaaccggg actcaagtcg cgctcctggc cgctatagta ggatgagagg
    20521 gaggcattgt aggttgttgt accggggtat gagacgcgcc ctgggatctt ggactcgagg
    20581 accttgcatg gatcatgtat agcagaagca gcggcgagtc ccgtcactgc gaggaggtac
    20641 aaagtagacc aatgcatgat gacgcttagg cagatgtgct tgagggaatc actgcccgaa
    20701 tatagacggc ggtttgcaac cggcaaaaag aaaaaaaaag aaaaaaagaa aaagaaaaag
    20761 aaaaagaagg gaaagaatat cagagacgct tttatctgat gatactggat cgactgatag
    20821 agatagaagc ggacagactc tggataatct ggcaatacac ctacggttgg cacattaaat
    20881 ataatagttt ctttttctag atatccgtag aagcgcggct ctgcctagca gcaataggga
    20941 ttctcggggt ccgaccgttg ccgaatagcg caagatgggg ctaacaagct tctctctatt
    21001 ctcggattcc ggcatctgca ggattccacg aggctgaatt ttcattccca taggggaacc
    21061 ggaagtgaga cgagctgcga caatggctgg tttcccagta cacatacgat aagccaccac
    21121 cacgatcatc accctcgctt atggatgtgg ttcatcggct ctgttggcac agattatgaa
    21181 cgagggtcga taaacctcga cgtattgtct atcgaaggca catccatcag ccacagctga
    21241 tataaacaac atatacccat gaggtcgccg ccgcagtcgt cttcactagg ggagtgaaaa
    21301 aacgcttgtt ccttttgagt cttgttgtat tttcatgtag gaccatatct agtacatact
    21361 catgtatctt atatatttta agagcctggt ctgaacatag gaaaataaca ctcacccgtg
    21421 gaggatgagt ccgaagcctc gatgtaggat aatgtaaaac ggacttcaga aagttccccc
    21481 tttattgttg catattgatg aggactactt gcttatttct tcttcttttc cttattattt
    21541 gaaagttcct tttagttcag caacataatt gtagattcta gattcatttt ttttccattg
    21601 aggtcttcgt gctagcagtc tgtgtgaatg gctcatgcac ttgcttgatc aacgcgcgcg
    21661 tgtacaccat ccagcctggg atggtgactt ctcataccgg gaccgatcgt ttactgggtg
    21721 cctggcaaag cctggccacc aatgaatcgt gggaatcctt ggtagccgag ccagagctca
    21781 ccagttcccg gcgggccacc gacaatctca ttcttgcgag ccttgagctc atcaacgtcc
    21841 caagaagaga agacgatctt gttcttaagg aattcagctt cgggggagac aatccagacg
    21901 aggaaatcgg cgggaagaga gactgggaaa gagtaatcat tagttaattg aacacagttg
    21961 aacacagttg aacaccgaga cggaactagc cacaaagtaa caagatcagt tgatactcac
    22021 tttcgtcaaa ggcaaatggc aatttaatcg actctgacag cttagcagac atagctgttt
    22081 cgaggaaacc gggatgcaca ttgtgaagac gcacttgcgg gttctcgacg gcgaaggact
    22141 gcaggacctt gacggcggcc atcttactac tgacataggc gcccatgccg gtgaatgggg
    22201 ggaaaatgat gccggccgtg gtcagattga tgaatgtgat tggcttatcc tcattagggc
    22261 tgactgtctt gtttgccagg acgacagcct gtgccgttac cagcgaaccg acaacggtag
    22321 tcttgtagcc gtccaggaaa gtagccgggt cggcttccag gagcggaaca acgggggcca
    22381 ggacgccggc acagtggatc aggatgtcga tgccgccaaa ctcggcagcc accttgttca
    22441 tggtgtcgcg gacgctcgaa gcatcgcaca gctcagcctc gtaagtttgg atcgttacct
    22501 ctgcgtggct gtcgcggacg atggcagcgg tttcggccag ggcgtcggcg cgtcgaccga
    22561 gaaggataag ggctcggggg cccgatgcag cgaaggatga ggctgtggcc cggccgatgc
    22621 cgccagatgc gccagtgatc aacacaacct tgcccgcagt ggagaggcca ggctgagttg
    22681 gattgatgcc agcatatgtg gcagagtgag tgaccttggt gtacgagggc gctggtggtg
    22741 ccattgtcgc tatatgggtt ggaatgtagt gcgtgttgtg cggggggttg gtgtaggatg
    22801 ggaagggctg agatactgat aggtagcagt aaatacgcaa gatcgggggg ggaaaaaata
    22861 ctttgagaac agaggtggag gcgaggagtc aacccgacta aaatgtggcg ggggggggga
    22921 aggattaaat aggggtgcta cagtcaaagg aggggaaggt tgttcatcct ggtcatatat
    22981 tctacctagg tatgtaggta tggatgttag tgtttaggcg gcaagccggg aaggctccga
    23041 aatggaaccg attacctaga tacctaccta ggtaggtaat tgatggggct aaacgggaat
    23101 ctcgtttttc ccccgtatac ttcggggctt tttgcttaag tcttccaagg ttaacttcag
    23161 atacggactc cgagagattt ccaaggttct ggcccatttc gggcacatga aaaccataaa
    23221 aaaccccccg aagagaccga gaccaatgat aacgggactg ttcttaccta cccacctagg
    23281 taccaaccta aggtagttag ctcccgaggt tggccaatgg gacgtaagtt cgtggatacc
    23341 cgtatggggc caacataaac aaagaagtaa gaagagggaa agtaagaaga gccctggagg
    23401 ggtggactaa gacaacagaa atacactaaa tacactatcc catttaggca agaacagtaa
    23461 cattctcaat ttctcttgct ccttcccttc ctcctttcct tctacgcctg acatctctcc
    23521 gagaaacatt ttcttttctt tcttttcttt tttttctctc catttacctg gccctctgat
    23581 ggtactaaag tacttgttac gctcatatct attgacagat gaaagaaaat tgtattgatc
    23641 aacatgaaac ttctagtaaa tgctactatt atttcggaat ggccacaata accgagttcc
    23701 gcatcacagg actgtaggtc ttgatttcct tcaccttcaa gcccgccttg tccaaaagcc
    23761 cataccactg gtcaacagtc ctctccatcg ctccatgcat gatatacatc tgcatatcga
    23821 tacaggtact ccaccagtga acaccagtgt ttggaagagc cagatcatcg atcaagatct
    23881 gggagtcctc cgacatggct ggaataatct gtttcagaat ctccactgac ttatcatcct
    23941 cccagtcatg gagaatcgcg cgcagatagt aaaatttggc acctgaagat gttcagcaaa
    24001 ccgtaatcaa ctttgataaa aaaatataaa aaaaagagaa atgtgagctt ttacctttca
    24061 ctggttgctt cgtaaagaag tcatgcacca tgaaatctac accattaacc tctggggcac
    24121 gtcgaatggt ctcctcaagg tcctgcaaga cgactcgacc agccaaactt gggtgtttag
    24181 caagtaggcg cgcgcactgg tgaccgatgt tgccgccaat atcaacaaac actttccggt
    24241 cagtggcatc attggcctca tcctcaaacg gcatgacgtc gagccagctg ccatcccgag
    24301 gaatactcat aagctgctgg aagtatttta ggatctgggg gttttgcttt gcccatggga
    24361 agaattccag atcggtatta gctgacttgt gccaggcaca ttgtcctcca gtggtgttct
    24421 ggtacttgtt ttcctgcaga tattctggca gggcctgata agctgggaca ctgatgtgga
    24481 aactgccgct cggtcaagtt gaaaatattt agctaagcgg cctcttttgg aagatacatt
    24541 tttatcatga aatgaggaga tcggtgcctg gtgacttacg cgtgaagtaa cccgccctga
    24601 attcgagggt ctgagagtcc cttggtggac ttattcccag taaagagatt cttatctgtt
    24661 tcagtgatga aacggttggc ggcaagaaaa cgtagtactc gggacataag aagggggtca
    24721 gcgcttttgc cagacgccag ctcgtccact gaaaatggct ctgcacggct ggcgagggtt
    24781 gtgaagatct ccaaatcgta tccgatctta agcatggccg tttgccttcc ctgttatccg
    24841 gaattagcta gaatgccttc actaaacgat ctcgacaatc tcaacaatct cgtatctcgt
    24901 gcagggtata gagtagctaa ccgcgttcag caagcgaacc atcatgtcat aaggggtctc
    24961 aagagcctcg gctgcttcgt gcaaaccatc ttgaaggcgg agtctgtttg cctcgtcaag
    25021 gtgcgaaaag gcacccaggg gagcgatgag atcgtccatg atgttttttt ttccttcgga
    25081 agctcaatgg tagcttgggt tgttgggcag agaaaaagat ttttactggc gctgaatcag
    25141 aatagcattg tgctcttttt gtatcctttc cgtaaagatt gaattacccc ggcggtggct
    25201 gttattgcat tccgttaacg ttttttttgg cccccgagtt ccccgggctt accaaactag
    25261 ggcttaatgc gcttttcggg gagctaccta ggtagacccg gagcccgagc tgacccagaa
    25321 actccccgag ttttactttc ttctgttttt gcttctaacg cttcactagg gaaaaaatgc
    25381 ttaccgaaga gaaagaaaat acgcaagcga gcacagtggt gtttaaagcc cataatcata
    25441 tccgtagcaa agctgcggaa ctggttttga ttatgataag ttcaaaggga gaatacaatt
    25501 caagcactat caccatttca gaaactttgt tgggaagtac tgatcaatga gttcaagata
    25561 gtaaggctag aatcacgtta gcaaacacct gcaaaaggta gaaaggaatc tcatcttcag
    25621 ctcttcaaca tctggcacct cattactctt ggagtacaaa ccatacctag gtagggattg
    25681 aaagcccgca cagcttccag catcttcttg tcatgctcat ttataggctt atgataggta
    25741 ttctcgcgat gccacggata aaaagagtgg tgccaattga aagactcaat tccaaaaatg
    25801 attctatcat cgaacgcaca accgacggga aggtatcatc tcccacgacg tcccattggc
    25861 cctgagcact aaagaagaaa aggagcttgc caagatcatg gactaaccta acaatttaca
    25921 tccagcgtgg cttggcctct ttgcggatag cttcggcgga ctagagtagg tgtgtcacct
    25981 gggattcttg ggtgtcgggg tcacattcgt cgatggacgt gttcaatttc tccatcgctt
    26041 cccaaacagt catgtgtgcg cgggtctcgt tgtagaaatc attccgggtc gtcaagttca
    26101 aggccaccgt ttggagggtg tgctgctggg tatgtattgc tggtgcccag gtgtcacacc
    26161 tggtcgggct ggggtggagc tcgtgctctg ccaagtctac cccaagtcca cggctcgtgg
    26221 cactggcctc gggtgtgctg cctgcctttt ggagatggga aataagcgaa taagcgaaga
    26281 atacgccgtg aacataattg gtgacaggac ttcatactat ggcgtatgtt gcgagctacc
    26341 ttgccgtctc cctattcaaa cttatagacc aattggtcaa ctagtcattt ctctatttct
    26401 ctaccttcca tgtgacatct acttcttatg aatcgacgga ccccatcccg aggtctccaa
    26461 ggctgagctc agatttctac cccagatatg ccatgctcta cctaggtagc ttccttgacg
    26521 accaaaacag tgaatacgct acagaataca aactcgcatg cttgaatgaa gccaaatcga
    26581 atatttacat atcaacttgc acagagcaca tctttaatca agtggcaagg cctccagggc
    26641 aaacttactt ccactgagca ggcttggtag cctggaaagt cttcaggatg gagatcacct
    26701 tctccaaagc agcaacctcc ttggccatcg cagcagcaac cttggcctga tcctgaccca
    26761 gcttcgcgta gaagtccttg cggtatgggg tggcagacat ggcagcactg aagatgggct
    26821 tgataatgaa ggagtggtgg ggcttgaggg tgttgccgta ggcaccacgg aaggagtcag
    26881 agagttccga ggaggagttg tcgatgttgt gacgcagggc ttggaccgtg aagtcgaggc
    26941 ctctgttggg aaggacaaca attagtcaat tgttcatgca gatttgtgta aatggaatcg
    27001 atgccattgc aattggcctc ttccatcaca atatcaagac atgtaaacat accggaccag
    27061 ccagaccaga ccctcagtgg caacgtgctt gccggtcttc aattcgttca ggacaagggc
    27121 ctgcagggtc tcggactccg caggagctgc ctgctgacgc tcacggactt tctagagggg
    27181 gtttagaata tgttgacaca ggcgatataa tgtatggaac ggaccttgat gttgccaagc
    27241 aggtcattct tgaccggggt gaaagcggca gaaccgagga catctagacg ttccctgcat
    27301 tagttggagg cgggtctatg caagggaaca gcacgcacca aagagagtca ccagcgactc
    27361 agcggcctcg aggaactcgg tggtcgagat gccatcctcc gcaccgatag ggacatcagc
    27421 gaaggacttg gtcatggtat caaaccatgt tccgtcagca gggatagcag ccattttgta
    27481 gaagaattta agtagaaaat agatggtgtg agaaaggaga aaagagctca atcaggagac
    27541 cgttggatat tgtcaacttc accgctgctg ccacgcaagc caatagcggg gcacaaggga
    27601 tgtggagagg atgcaaacag tgtaaacaat tccaacacct tcaggtgcgg gttgcagctc
    27661 cgcgggttgc agctcgggga tactcaaaag aaagttccga tgtacttgct tacatcatca
    27721 caacccaacc ttccaaggtt ggaa
//
